# Supplementary material for: The impact of aztreonam–clavulanic acid exposure on gene expression and mutant selection using a multidrug-resistant E. coli
Source: Microbiol Spectr. 2025 Feb 11;13(3):e01782-24. doi: 10.1128/spectrum.01782-24 (PMC11878011; doi:10.1128/spectrum.01782-24)
Supplement: Supplemental Tables — Tables S1 to S13. [file spectrum.01782-24-s0002.xlsx]

## Sheet: S1
Supplementary Table S1. Details of antibiotic resistance genes of Escherichia coli ymmD45.
RGI Criteria	ARO Term	SNP	Detection Criteria	AMR Gene Family	Drug Class	Resistance Mechanism	% Identity of Matching Region	% Length of Reference Sequence
Perfect	mdtH		protein homolog model	major facilitator superfamily (MFS) antibiotic efflux pump	fluoroquinolone antibiotic	antibiotic efflux	100	100
Perfect	H-NS		protein homolog model	major facilitator superfamily (MFS) antibiotic efflux pump, resistance-nodulation-cell division (RND) antibiotic efflux pump	macrolide antibiotic, fluoroquinolone antibiotic, cephalosporin, cephamycin, penam, tetracycline antibiotic	antibiotic efflux	100	100
Perfect	marA		protein homolog model	resistance-nodulation-cell division (RND) antibiotic efflux pump, General Bacterial Porin with reduced permeability to beta-lactams	fluoroquinolone antibiotic, monobactam, carbapenem, cephalosporin, glycylcycline, cephamycin, penam, tetracycline antibiotic, rifamycin antibiotic, phenicol antibiotic, penem, disinfecting agents and antiseptics	antibiotic efflux, reduced permeability to antibiotic	100	100
Perfect	emrY		protein homolog model	major facilitator superfamily (MFS) antibiotic efflux pump	tetracycline antibiotic	antibiotic efflux	100	100
Perfect	evgA		protein homolog model	major facilitator superfamily (MFS) antibiotic efflux pump, resistance-nodulation-cell division (RND) antibiotic efflux pump	macrolide antibiotic, fluoroquinolone antibiotic, penam, tetracycline antibiotic	antibiotic efflux	100	100
Perfect	emrR		protein homolog model	major facilitator superfamily (MFS) antibiotic efflux pump	fluoroquinolone antibiotic	antibiotic efflux	100	100
Perfect	emrB		protein homolog model	major facilitator superfamily (MFS) antibiotic efflux pump	fluoroquinolone antibiotic	antibiotic efflux	100	100
Perfect	mdtN		protein homolog model	major facilitator superfamily (MFS) antibiotic efflux pump	nucleoside antibiotic, disinfecting agents and antiseptics	antibiotic efflux	100	100
Perfect	TEM-1		protein homolog model	TEM beta-lactamase	monobactam, cephalosporin, penam, penem	antibiotic inactivation	100	100
Perfect	mdtM		protein homolog model	major facilitator superfamily (MFS) antibiotic efflux pump	fluoroquinolone antibiotic, lincosamide antibiotic, nucleoside antibiotic, phenicol antibiotic, disinfecting agents and antiseptics	antibiotic efflux	100	100
Perfect	sul1		protein homolog model	sulfonamide resistant sul	sulfonamide antibiotic	antibiotic target replacement	100	100
Perfect	qacEdelta1		protein homolog model	major facilitator superfamily (MFS) antibiotic efflux pump	disinfecting agents and antiseptics	antibiotic efflux	100	100
Perfect	arr-3		protein homolog model	rifampin ADP-ribosyltransferase (Arr)	rifamycin antibiotic	antibiotic inactivation	100	100
Perfect	catB3		protein homolog model	chloramphenicol acetyltransferase (CAT)	phenicol antibiotic	antibiotic inactivation	100	100
Perfect	OXA-1		protein homolog model	OXA beta-lactamase	carbapenem, cephalosporin, penam	antibiotic inactivation	100	105.43
Perfect	AAC(3)-IVa		protein homolog model	AAC(3)	aminoglycoside antibiotic	antibiotic inactivation	100	100
Perfect	APH(4)-Ia		protein homolog model	APH(4)	aminoglycoside antibiotic	antibiotic inactivation	100	100
Perfect	mef(B)		protein homolog model	major facilitator superfamily (MFS) antibiotic efflux pump	macrolide antibiotic	antibiotic efflux	100	100
Perfect	sul3		protein homolog model	sulfonamide resistant sul	sulfonamide antibiotic	antibiotic target replacement	100	100
Perfect	aadA2		protein homolog model	ANT(3'')	aminoglycoside antibiotic	antibiotic inactivation	100	100
Perfect	dfrA12		protein homolog model	trimethoprim resistant dihydrofolate reductase dfr	diaminopyrimidine antibiotic	antibiotic target replacement	100	100
Perfect	oqxA		protein homolog model	resistance-nodulation-cell division (RND) antibiotic efflux pump	fluoroquinolone antibiotic, glycylcycline, tetracycline antibiotic, diaminopyrimidine antibiotic, nitrofuran antibiotic	antibiotic efflux	100	100
Perfect	oqxB		protein homolog model	resistance-nodulation-cell division (RND) antibiotic efflux pump	fluoroquinolone antibiotic, glycylcycline, tetracycline antibiotic, diaminopyrimidine antibiotic, nitrofuran antibiotic	antibiotic efflux	100	100
Perfect	MCR-1.1		protein homolog model	MCR phosphoethanolamine transferase	peptide antibiotic	antibiotic target alteration	100	100
Perfect	mphA		protein homolog model	macrolide phosphotransferase (MPH)	macrolide antibiotic	antibiotic inactivation	100	100
Perfect	Mrx		protein homolog model	macrolide phosphotransferase (MPH)	macrolide antibiotic	antibiotic inactivation	100	100
Perfect	AAC(3)-IId		protein homolog model	AAC(3)	aminoglycoside antibiotic	antibiotic inactivation	100	100
Perfect	CTX-M-55		protein homolog model	CTX-M beta-lactamase	cephalosporin	antibiotic inactivation	100	100
Perfect	FosA3		protein homolog model	fosfomycin thiol transferase	phosphonic acid antibiotic	antibiotic inactivation	100	100
Perfect	NDM-13		protein homolog model	NDM beta-lactamase	carbapenem, cephalosporin, cephamycin, penam	antibiotic inactivation	100	100
Perfect	APH(3')-IIa		protein homolog model	APH(3')	aminoglycoside antibiotic	antibiotic inactivation	100	100
Perfect	FosA3		protein homolog model	fosfomycin thiol transferase	phosphonic acid antibiotic	antibiotic inactivation	100	100
Strict	msbA		protein homolog model	ATP-binding cassette (ABC) antibiotic efflux pump	nitroimidazole antibiotic	antibiotic efflux	99.83	100
Strict	mdtG		protein homolog model	major facilitator superfamily (MFS) antibiotic efflux pump	phosphonic acid antibiotic	antibiotic efflux	99.75	100
Strict	Klebsiella pneumoniae KpnF		protein homolog model	small multidrug resistance (SMR) antibiotic efflux pump	macrolide antibiotic, aminoglycoside antibiotic, cephalosporin, tetracycline antibiotic, peptide antibiotic, rifamycin antibiotic, disinfecting agents and antiseptics	antibiotic efflux	84.4	100
Strict	Klebsiella pneumoniae KpnE		protein homolog model	small multidrug resistance (SMR) antibiotic efflux pump	macrolide antibiotic, aminoglycoside antibiotic, cephalosporin, tetracycline antibiotic, peptide antibiotic, rifamycin antibiotic, disinfecting agents and antiseptics	antibiotic efflux	82.2	100.83
Strict	ugd		protein homolog model	pmr phosphoethanolamine transferase	peptide antibiotic	antibiotic target alteration	99.23	100
Strict	mdtA		protein homolog model	resistance-nodulation-cell division (RND) antibiotic efflux pump	aminocoumarin antibiotic	antibiotic efflux	99.52	109.64
Strict	mdtB		protein homolog model	resistance-nodulation-cell division (RND) antibiotic efflux pump	aminocoumarin antibiotic	antibiotic efflux	99.52	100
Strict	mdtC		protein homolog model	resistance-nodulation-cell division (RND) antibiotic efflux pump	aminocoumarin antibiotic	antibiotic efflux	99.51	100
Strict	YojI		protein homolog model	ATP-binding cassette (ABC) antibiotic efflux pump	peptide antibiotic	antibiotic efflux	99.45	100
Strict	PmrF		protein homolog model	pmr phosphoethanolamine transferase	peptide antibiotic	antibiotic target alteration	99.69	100
Strict	ArnT		protein homolog model	pmr phosphoethanolamine transferase	peptide antibiotic	antibiotic target alteration	64.07	99.82
Strict	emrK		protein homolog model	major facilitator superfamily (MFS) antibiotic efflux pump	tetracycline antibiotic	antibiotic efflux	99.15	110.26
Strict	evgS		protein homolog model	major facilitator superfamily (MFS) antibiotic efflux pump, resistance-nodulation-cell division (RND) antibiotic efflux pump	macrolide antibiotic, fluoroquinolone antibiotic, penam, tetracycline antibiotic	antibiotic efflux	97.66	100
Strict	acrD		protein homolog model	resistance-nodulation-cell division (RND) antibiotic efflux pump	aminoglycoside antibiotic	antibiotic efflux	99.81	100
Strict	emrA		protein homolog model	major facilitator superfamily (MFS) antibiotic efflux pump	fluoroquinolone antibiotic	antibiotic efflux	99.74	100
Strict	rsmA		protein homolog model	resistance-nodulation-cell division (RND) antibiotic efflux pump	fluoroquinolone antibiotic, diaminopyrimidine antibiotic, phenicol antibiotic	antibiotic efflux	85.25	100
Strict	TolC		protein homolog model	ATP-binding cassette (ABC) antibiotic efflux pump, major facilitator superfamily (MFS) antibiotic efflux pump, resistance-nodulation-cell division (RND) antibiotic efflux pump	macrolide antibiotic, fluoroquinolone antibiotic, aminoglycoside antibiotic, carbapenem, cephalosporin, glycylcycline, cephamycin, penam, tetracycline antibiotic, peptide antibiotic, aminocoumarin antibiotic, rifamycin antibiotic, phenicol antibiotic, penem, disinfecting agents and antiseptics	antibiotic efflux	99.8	99.6
Strict	bacA		protein homolog model	undecaprenyl pyrophosphate related proteins	peptide antibiotic	antibiotic target alteration	99.63	100
Strict	AcrS		protein homolog model	resistance-nodulation-cell division (RND) antibiotic efflux pump	fluoroquinolone antibiotic, cephalosporin, glycylcycline, cephamycin, penam, tetracycline antibiotic, rifamycin antibiotic, phenicol antibiotic, disinfecting agents and antiseptics	antibiotic efflux	97.27	100
Strict	AcrE		protein homolog model	resistance-nodulation-cell division (RND) antibiotic efflux pump	fluoroquinolone antibiotic, cephalosporin, cephamycin, penam	antibiotic efflux	99.48	100
Strict	AcrF		protein homolog model	resistance-nodulation-cell division (RND) antibiotic efflux pump	fluoroquinolone antibiotic, cephalosporin, cephamycin, penam	antibiotic efflux	99.42	100
Strict	CRP		protein homolog model	resistance-nodulation-cell division (RND) antibiotic efflux pump	macrolide antibiotic, fluoroquinolone antibiotic, penam	antibiotic efflux	99.52	100
Strict	mdtE		protein homolog model	resistance-nodulation-cell division (RND) antibiotic efflux pump	macrolide antibiotic, fluoroquinolone antibiotic, penam	antibiotic efflux	99.74	100
Strict	mdtF		protein homolog model	resistance-nodulation-cell division (RND) antibiotic efflux pump	macrolide antibiotic, fluoroquinolone antibiotic, penam	antibiotic efflux	99.71	100
Strict	gadX		protein homolog model	resistance-nodulation-cell division (RND) antibiotic efflux pump	macrolide antibiotic, fluoroquinolone antibiotic, penam	antibiotic efflux	95.62	100
Strict	mdtP		protein homolog model	major facilitator superfamily (MFS) antibiotic efflux pump	nucleoside antibiotic, disinfecting agents and antiseptics	antibiotic efflux	98.16	100
Strict	mdtO		protein homolog model	major facilitator superfamily (MFS) antibiotic efflux pump	nucleoside antibiotic, disinfecting agents and antiseptics	antibiotic efflux	97.8	100
Strict	eptA		protein homolog model	pmr phosphoethanolamine transferase	peptide antibiotic	antibiotic target alteration	99.63	100
Strict	EC-8		protein homolog model	EC beta-lactamase	cephalosporin	antibiotic inactivation	98.67	100
Strict	vanG		protein homolog model	glycopeptide resistance gene cluster, Van ligase	glycopeptide antibiotic	antibiotic target alteration	38.23	104.3
Strict	acrB		protein homolog model	resistance-nodulation-cell division (RND) antibiotic efflux pump	fluoroquinolone antibiotic, cephalosporin, glycylcycline, penam, tetracycline antibiotic, rifamycin antibiotic, phenicol antibiotic, disinfecting agents and antiseptics	antibiotic efflux	99.9	100
Strict	Escherichia coli acrA		protein homolog model	resistance-nodulation-cell division (RND) antibiotic efflux pump	fluoroquinolone antibiotic, cephalosporin, glycylcycline, penam, tetracycline antibiotic, rifamycin antibiotic, phenicol antibiotic, disinfecting agents and antiseptics	antibiotic efflux	99.75	100
Strict	kdpE		protein homolog model	kdpDE	aminoglycoside antibiotic	antibiotic efflux	98.67	100
Strict	Escherichia coli mdfA		protein homolog model	major facilitator superfamily (MFS) antibiotic efflux pump	tetracycline antibiotic, disinfecting agents and antiseptics	antibiotic efflux	96.1	100
Strict	AAC(6')-Ib-cr6		protein homolog model	AAC(6'), AAC(6')-Ib-cr	fluoroquinolone antibiotic, aminoglycoside antibiotic	antibiotic inactivation	98.99	100
Strict	qacL		protein homolog model	small multidrug resistance (SMR) antibiotic efflux pump	disinfecting agents and antiseptics	antibiotic efflux	93.64	100
Strict	aadA		protein homolog model	ANT(3'')	aminoglycoside antibiotic	antibiotic inactivation	99.61	98.48
Strict	cmlA1		protein homolog model	major facilitator superfamily (MFS) antibiotic efflux pump	phenicol antibiotic	antibiotic efflux	99.76	100
Strict	tet(A)		protein homolog model	major facilitator superfamily (MFS) antibiotic efflux pump	tetracycline antibiotic	antibiotic efflux	99.74	94.1
Strict	dfrA17		protein homolog model	trimethoprim resistant dihydrofolate reductase dfr	diaminopyrimidine antibiotic	antibiotic target replacement	99.36	126.75
Strict	aadA5		protein homolog model	ANT(3'')	aminoglycoside antibiotic	antibiotic inactivation	97.8	86.64
Strict	Escherichia coli gyrA conferring resistance to fluoroquinolones	D87N, S83L	protein variant model	fluoroquinolone resistant gyrA	fluoroquinolone antibiotic	antibiotic target alteration	99.66	100
Strict	Escherichia coli GlpT with mutation conferring resistance to fosfomycin	E448K	protein variant model	antibiotic-resistant GlpT	phosphonic acid antibiotic	antibiotic target alteration	98.89	100
Strict	Escherichia coli parC conferring resistance to fluoroquinolones	S80I	protein variant model	fluoroquinolone resistant parC	fluoroquinolone antibiotic	antibiotic target alteration	99.87	100
Strict	Escherichia coli EF-Tu mutants conferring resistance to Pulvomycin	R234F	protein variant model	elfamycin resistant EF-Tu	elfamycin antibiotic	antibiotic target alteration	99.75	96.33
Strict	Escherichia coli cyaA with mutation conferring resistance to fosfomycin	S352T	protein variant model	antibiotic-resistant cya adenylate cyclase	phosphonic acid antibiotic	antibiotic target alteration	99.29	100
Strict	Escherichia coli EF-Tu mutants conferring resistance to Pulvomycin	R234F	protein variant model	elfamycin resistant EF-Tu	elfamycin antibiotic	antibiotic target alteration	99.75	96.33
Strict	Haemophilus influenzae PBP3 conferring resistance to beta-lactam antibiotics	D350N, S357N	protein variant model	Penicillin-binding protein mutations conferring resistance to beta-lactam antibiotics	cephalosporin, cephamycin, penam	antibiotic target alteration	53.11	96.39
Strict	Escherichia coli AcrAB-TolC with MarR mutations conferring resistance to ciprofloxacin and tetracycline	Y137H, G103S	protein overexpression model	resistance-nodulation-cell division (RND) antibiotic efflux pump	fluoroquinolone antibiotic, cephalosporin, glycylcycline, penam, tetracycline antibiotic, rifamycin antibiotic, phenicol antibiotic, disinfecting agents and antiseptics	antibiotic target alteration, antibiotic efflux	98.61	100
Strict	baeR		protein overexpression model	resistance-nodulation-cell division (RND) antibiotic efflux pump	aminoglycoside antibiotic, aminocoumarin antibiotic	antibiotic efflux	96.23	100
Strict	Escherichia coli soxS with mutation conferring antibiotic resistance		protein overexpression model	ATP-binding cassette (ABC) antibiotic efflux pump, major facilitator superfamily (MFS) antibiotic efflux pump, resistance-nodulation-cell division (RND) antibiotic efflux pump, General Bacterial Porin with reduced permeability to beta-lactams	fluoroquinolone antibiotic, monobactam, carbapenem, cephalosporin, glycylcycline, cephamycin, penam, tetracycline antibiotic, rifamycin antibiotic, phenicol antibiotic, penem, disinfecting agents and antiseptics	antibiotic target alteration, antibiotic efflux, reduced permeability to antibiotic	100	100
Strict	Escherichia coli soxR with mutation conferring antibiotic resistance		protein overexpression model	ATP-binding cassette (ABC) antibiotic efflux pump, major facilitator superfamily (MFS) antibiotic efflux pump, resistance-nodulation-cell division (RND) antibiotic efflux pump	fluoroquinolone antibiotic, cephalosporin, glycylcycline, penam, tetracycline antibiotic, rifamycin antibiotic, phenicol antibiotic, disinfecting agents and antiseptics	antibiotic target alteration, antibiotic efflux	98.7	100
Strict	Escherichia coli AcrAB-TolC with AcrR mutation conferring resistance to ciprofloxacin, tetracycline, and ceftazidime		protein overexpression model	resistance-nodulation-cell division (RND) antibiotic efflux pump	fluoroquinolone antibiotic, cephalosporin, glycylcycline, penam, tetracycline antibiotic, rifamycin antibiotic, phenicol antibiotic, disinfecting agents and antiseptics	antibiotic target alteration, antibiotic efflux	99.07	100

## Sheet: S2
Supplementary Table S2. Details of prophage sequences in the genome of Escherichia coli ymmD45.
Region	Contig	Length	Completeness	Score	Position	Total protein number	GC%	Most common phage
1	NZ_JASMQD010000001_1	32.3Kb	intact	150	1-32392	35	0.5107	PHAGE_Escher_vB_EcoM_12474III_NC_049457(18)
2	NZ_JASMQD010000001_1	52.4Kb	intact	150	241162-293609	68	0.5141	PHAGE_Entero_DE3_NC_042057(17)
3	NZ_JASMQD010000001_1	45Kb	intact	150	1599383-1644385	68	0.4699	PHAGE_Entero_Sf101_NC_027398(19)
4	NZ_JASMQD010000001_1	45.6Kb	intact	150	1782418-1828021	58	0.486	PHAGE_Escher_TL_2011b_NC_019445(40)
5	NZ_JASMQD010000001_1	34.9Kb	intact	150	4810253-4845199	42	0.5521	PHAGE_Entero_P88_NC_026014(27)
6	NZ_JASMQD010000001_1	46.5Kb	intact	150	4920904-4967444	57	0.4941	PHAGE_Entero_HK630_NC_019723(18)
7	NZ_JASMQD010000001_1	40.7Kb	intact	150	5193410-5234196	55	0.5025	PHAGE_Shigel_SfII_NC_021857(38)
8	NZ_JASMQD010000001_1	37.5Kb	intact	110	5306244-5343781	22	0.4768	PHAGE_Stx2_c_Stx2a_F451_NC_049924(3)
9	NZ_JASMQD010000003_1	26.6Kb	intact	140	51258-77945	35	0.5414	PHAGE_Escher_RCS47_NC_042128(3)

## Sheet: S3
Supplementary Table S3. Details of CRISPR sequences in the genome of Escherichia coli ymmD45.
Contigs	CRISPR_Start	CRISPR_End	CRISPR_Length	Consensus_Repeat	GC%	Spacers_Nb
NZ_JASMQD010000001_1	1250624	1250757	133	TGCCTGATGCGACGCTGGCGCGTCTTATCAGGCCTACA	0.6053	1
NZ_JASMQD010000001_1	1480996	1481122	126	TTTGTAGGCCTGATAAGACGCGCCAGCGTCGCATCAGGC	0.5897	1
NZ_JASMQD010000001_1	2094193	2095258	1065	CGGTTTATCCCCGCTGGCGCGGGGAACAC	0.6897	17
NZ_JASMQD010000001_1	2122310	2122887	577	CGGTTTATCCCCGCTGGCGCGGGGAACTC	0.6897	9
NZ_JASMQD010000001_1	4012752	4012886	134	GTGCTGTGTAGGTCGGATAAGGCGTTCATGCCGCATCCG	0.5897	1
NZ_JASMQD010000001_1	4182694	4182858	164	CTAACGTGCAGGTTTTGTAGGTCGGATAAGGCGTTCACGCCGCATCCGACACGG	0.5741	1
NZ_JASMQD010000001_1	4584930	4585071	141	GTTTGTAGGCATGATAAGACGCGTCAGCGTCGCATCAGGCA	0.5366	1
NZ_JASMQD010000001_1	5136722	5136863	141	GCCGGATGCGGCGTGAACGCCTTATCCGGCCTACAAAAGAAATGCAG	0.5745	1
NZ_JASMQD010000001_1	5421037	5421244	207	GTTCACTGCCGTACAGGCAGCTTAGAAA	0.5	3
NZ_JASMQD010000005_1	10463	10582	119	TGCGTACCCATCCACCTTTCAGTGCGTACCCATCCACCTTTCA	0.5349	1

## Sheet: S4
Supplementary Table S4. RNAseq information of four different groups.
Sample	Raw Reads	Clean Reads	Raw Base(G)	Clean Base(G)	Effective(%)	Error(%)	Q20(%)	Q30(%)	GC(%)
control1	15185900	14550668	2.28	2.18	95.82	0.03	97.63	93.24	50.65
control2	13470600	13103522	2.02	1.97	97.27	0.03	97.73	93.46	50.74
control3	16972508	16614880	2.55	2.49	97.89	0.03	97.24	92.33	51.07
ATM1	14276824	13933866	2.14	2.09	97.6	0.03	97.78	93.78	50.83
ATM2	13960204	13587780	2.09	2.04	97.33	0.02	98.11	94.58	50.81
ATM3	13944492	13645544	2.09	2.05	97.86	0.02	98.16	94.63	50.95
CA1	14304528	13990268	2.15	2.1	97.8	0.03	97.64	93.29	51.49
CA2	12988922	12738930	1.95	1.91	98.08	0.03	97.74	93.49	51.27
CA3	14431742	14189670	2.16	2.13	98.32	0.02	98	94.31	50.42
ATM/CA1	13140996	12929708	1.97	1.94	98.39	0.02	97.99	94.28	51.11
ATM/CA2	15671584	15499134	2.35	2.32	98.9	0.03	97.94	94.11	51.24
ATM/CA3	16776560	16629238	2.52	2.49	99.12	0.03	97.86	93.9	50.84

## Sheet: S5
Supplementary Table S5. The gene expression matrix of the control and the aztreonam exposure (ATM). Column 'B' represents the mean of the normalized-FPKM and columns 'H' to 'M' represent the normalized-FPKM of each replicate.
ID	baseMean	log2FoldChange	lfcSE	stat	pvalue	padj	control1	control2	control3	ATM1	ATM2	ATM3
RS14335|glgA	3488.24	-8.55619	0.250967	-34.0928	9.42365e-255	5.52697e-251	7477.43	7467.58	5928.95	16.7217	19.4979	19.2614
RS11895	184.322	-5.14392	0.362052	-14.2077	8.21157e-46	2.40804e-42	314.996	383.519	376.966	9.681	11.1417	9.63071
RS22985|cyoA	8020.78	-1.6159	0.122719	-13.1675	1.35053e-39	2.64028e-36	12378.8	12457.5	11450.4	4352.05	3673.03	3812.89
RS07710	189.17	6.69888	0.52778	12.6925	6.50373e-37	9.53609e-34	3.43632	4.13869	3.38846	390.76	376.959	356.336
RS15025	136.854	5.95815	0.512393	11.6281	2.96643e-31	3.47962e-28	3.43632	5.51826	4.23557	285.15	262.757	260.029
RS13885|rpsG	19110.2	-1.26054	0.11672	-10.7997	3.45325e-27	3.37555e-24	28771.2	26751.1	25374.5	10931.6	10670.9	12161.8
RS16235|pstS	8804.77	-2.56915	0.25293	-10.1576	3.06674e-24	2.56949e-21	16307.6	15500.8	13402.2	3419.15	2407.53	1791.31
RS05420|zinT	30510.9	-1.19667	0.119562	-10.0087	1.39506e-23	1.02275e-20	39843	44761.4	42853.8	20133.8	17127.5	18345.6
RS03180|fimA	1874.27	-2.3158	0.234337	-9.88234	4.96575e-23	3.23601e-20	3377.9	2592.2	3394.39	799.123	581.223	500.797
RS03580|rstA	1949.88	-1.00624	0.105045	-9.5792	9.78027e-22	5.73613e-19	2553.19	2574.27	2682.81	1336.86	1289.65	1262.5
RS23005|tig	28899.3	-1.18708	0.127488	-9.3113	1.2628e-20	6.73303e-18	42203.7	40370.2	37908.4	19003.8	15676.3	18233.6
RS15615|dut	2025.45	-0.996208	0.107617	-9.25693	2.10393e-20	1.02761e-17	2798.31	2721.88	2575.23	1377.34	1319.36	1360.56
RS06830|lpxT	1340.28	-1.39446	0.150777	-9.24845	2.27774e-20	1.02761e-17	1775.43	1946.57	2103.39	810.564	684.284	721.428
RS14270	1384.45	-1.23821	0.136662	-9.06037	1.30014e-19	5.44665e-17	1943.81	1869.31	2020.37	904.734	759.49	808.98
RS22280|ykgM	2210.61	-1.48101	0.16567	-8.93955	3.90771e-19	1.52792e-16	3403.1	2848.8	3512.98	1221.57	1012.96	1264.25
RS16310|atpB	8726.31	-1.10137	0.124308	-8.86003	7.99896e-19	2.93212e-16	12709.8	11280.7	11722.4	6091.99	5348.92	5204.09
RS17440|sthA	7197.14	-1.03421	0.117541	-8.79875	1.38343e-18	4.77282e-16	9766.02	10126	9124.27	4460.3	4579.22	5127.04
RS27985	2609.34	-0.949071	0.108513	-8.74617	2.20711e-18	7.19149e-16	3297.72	3574.45	3441.83	1783.06	1856.94	1702.01
RS25230	597.75	-1.30188	0.149648	-8.69959	3.33073e-18	1.02814e-15	846.48	837.396	867.445	359.957	356.533	318.689
RS27930	7079.75	-2.15834	0.248617	-8.68137	3.91029e-18	1.14669e-15	10706.4	9702.48	14295.1	3391.87	2161.48	2221.19
RS06485|rcnB	2404.81	-0.991706	0.116779	-8.49213	2.02891e-17	5.66645e-15	3075.51	3430.98	3095.36	1672.17	1541.26	1613.58
RS24705|fur	14394.3	-1.17822	0.138895	-8.48281	2.19827e-17	5.86038e-15	19985.6	22200	17713.2	9515.55	8359.03	8592.34
RS12160|ygiC	8610.99	-1.09693	0.130365	-8.41431	3.95209e-17	1.00778e-14	12330.7	12589.9	10287.4	5664.27	5486.34	5307.4
RS22815|phoR	1274.29	-1.2782	0.152144	-8.40127	4.41659e-17	1.0793e-14	1833.85	1760.32	1819.6	832.566	650.859	748.569
RS25290	3231.64	-1.0774	0.128481	-8.38567	5.0436e-17	1.18323e-14	4018.2	4639.48	4498.18	2244.23	2011.07	1978.67
RS27315	2736.33	-1.02555	0.122861	-8.34722	6.98871e-17	1.57649e-14	3793.7	3900.03	3317.3	1831.47	1808.66	1766.8
RS24350|ahpF	7038.28	-0.745829	0.0898085	-8.30465	1.00111e-16	2.17463e-14	9169.24	8658.15	8627.01	5175.82	5319.21	5280.26
RS01000|yceD	44444	-1.15622	0.13997	-8.26048	1.45083e-16	3.03897e-14	62051.9	68894.1	53128.5	28815.9	26853.3	26920.5
RS01695|minD	9033.42	-0.732726	0.0887595	-8.25518	1.51674e-16	3.06748e-14	11320.4	10911	11605.5	6620.93	6888.33	6854.44
RS26025|ybiT	3839.78	-0.796225	0.0968058	-8.22497	1.95238e-16	3.8169e-14	5068.57	4720.87	4830.25	2848.86	2734.35	2835.81
RS09110|iscS	10085.5	-1.409	0.172012	-8.19128	2.5847e-16	4.89008e-14	16204.5	14920	12835.5	5382.64	4768.63	6401.8
RS08080|yfdE	778.137	1.31499	0.163407	8.04735	8.46092e-16	1.55073e-13	457.03	386.278	493.021	1133.56	1083.53	1115.41
RS21390|lpxA	6941.3	-0.866369	0.108361	-7.99518	1.29388e-15	2.29958e-13	9297.53	9324.48	8274.61	5038.52	4752.85	4959.82
RS21670	772.699	1.43892	0.180823	7.95763	1.75364e-15	3.02503e-13	410.067	369.723	467.607	1261.17	1061.24	1066.38
RS01725|ycgM	3944.78	-0.769181	0.0970273	-7.92746	2.23665e-15	3.74799e-13	4991.83	5078.18	4847.19	3042.48	2866.19	2842.81
RS06865|yejG	4080.74	-1.74902	0.221765	-7.88682	3.09973e-15	5.04998e-13	6250.66	7972.5	4648.12	1817.39	1972.07	1823.71
RS11995|yqhA	2339.65	-1.00242	0.127182	-7.88178	3.22747e-15	5.11598e-13	3210.67	3141.27	3012.34	1718.82	1487.41	1467.37
RS05795	6924.32	-0.853753	0.108764	-7.84957	4.17469e-15	6.44331e-13	8542.69	9695.58	8509.26	4902.99	4947.82	4947.56
RS04870|znuA	24420.2	-1.0026	0.128105	-7.82638	5.02103e-15	7.55085e-13	36663.2	29986.2	31089.9	16703.3	15555.6	16522.8
RS19145|priB	7056.83	-1.14664	0.147141	-7.79279	6.55438e-15	9.22209e-13	11318.1	8841.63	9007.37	4460.3	4229.19	4484.41
RS08555|bamC	7148.83	-1.0085	0.12943	-7.79184	6.60405e-15	9.22209e-13	9446.44	10488.8	8717.65	5067.57	4477.09	4695.41
RS27925	3075.85	-1.76317	0.226253	-7.79291	6.54858e-15	9.22209e-13	4220.95	3897.27	6136.5	1606.17	1274.79	1319.41
RS25225	4351.81	-0.860537	0.111638	-7.70825	1.27553e-14	1.73976e-12	5885.27	5336.16	5615.52	2905.18	3258.01	3110.72
RS27285|sul3	10778	-1.30956	0.170188	-7.6948	1.41719e-14	1.88904e-12	14104.9	17320.4	14653.4	7295.08	5724.03	5570.05
RS16265|glmS	6799.95	-0.684466	0.0890996	-7.68203	1.56588e-14	2.04086e-12	8251.75	8368.44	8529.6	5036.76	5344.28	5268.87
RS15620|slmA	1196.86	-1.42075	0.185998	-7.63852	2.1973e-14	2.80156e-12	1962.14	1678.93	1587.49	762.159	609.077	581.345
RS23685|ppiB	12844.2	-0.918387	0.120428	-7.626	2.42152e-14	3.02175e-12	16592.8	18076.4	15730.9	8378.47	8692.35	9593.94
RS14285|glpD	31851.1	-1.17393	0.154059	-7.61999	2.53705e-14	3.05396e-12	49480.7	43664.6	39273.1	21424.9	17219.4	20044.1
RS04435|ydjL	393.077	1.60927	0.211211	7.61925	2.55148e-14	3.05396e-12	202.743	162.789	215.167	610.783	535.728	631.249
RS21330|rpsB	24460.8	-0.875758	0.116046	-7.54667	4.46543e-14	5.23795e-12	33155.9	31901.1	29939.6	17319.3	15876.9	18572.4
RS08570|bcp	7582.09	-0.930748	0.123963	-7.50828	5.99098e-14	6.75714e-12	9560.99	11024.1	9255.57	4964.59	5339.64	5347.67
RS06890|yejK	2409.88	-0.855288	0.113889	-7.50987	5.91875e-14	6.75714e-12	3135.07	3259.91	2918.31	1712.66	1649.89	1783.43
RS11745	1296.13	-1.36352	0.181755	-7.50194	6.28808e-14	6.95841e-12	1783.45	1592.02	2223.68	733.116	750.205	694.287
RS27655	42678.3	-1.22716	0.164662	-7.45264	9.14893e-14	9.93676e-12	63971.7	55957.9	59497.1	30272.5	21823.7	24546.9
RS13205|rpmA	20840.3	-1.08858	0.147292	-7.39064	1.46122e-13	1.55819e-11	32233.8	27555.4	25261	14083.2	12127.7	13780.7
RS17535|nusG	8989.31	-1.12628	0.153099	-7.35656	1.88714e-13	1.94177e-11	12857.6	13533.5	10600.8	6224.88	5436.2	5282.88
RS26835	5260.56	-0.803769	0.109251	-7.35711	1.87937e-13	1.94177e-11	6613.77	7085.44	6369.45	3922.57	3956.22	3615.89
RS13890|rpsL	23215.9	-1.06094	0.144406	-7.3469	2.02849e-13	2.05123e-11	31223.5	35921.1	27018.7	14805.8	15198.2	15128.1
RS01035|fabF	20149.1	-0.824559	0.11231	-7.34179	2.10758e-13	2.09508e-11	25850.3	27646.5	23770.9	14531.2	13929.9	15165.7
RS13170|ftsH	48932	-0.841533	0.114816	-7.3294	2.31192e-13	2.2599e-11	67364.5	63796.6	57275.9	35787.1	33341.4	36026.7
RS04695|yebO	3899	-1.16841	0.160224	-7.29239	3.04504e-13	2.92773e-11	5688.25	5362.37	5140.29	2821.57	2279.4	2102.12
RS00400|fabA	6328.59	-0.822745	0.113263	-7.26399	3.7584e-13	3.55533e-11	8065.04	8456.73	7736.7	4548.31	4264.47	4900.28
RS09045|ndk	2363.2	-1.24785	0.172087	-7.2513	4.12796e-13	3.84293e-11	3489.01	2811.55	3676.48	1423.11	1246.01	1533.03
RS17005|yihO	490.12	1.34447	0.185691	7.24035	4.47541e-13	4.10129e-11	301.251	238.665	289.713	664.469	695.425	751.195
RS09535|yfjD	2387.83	-0.69024	0.0953767	-7.23699	4.58739e-13	4.13923e-11	2952.94	2971.58	2920.85	1820.03	1860.66	1800.94
RS19275|ppa	11726.2	-0.889574	0.122961	-7.2346	4.66888e-13	4.14894e-11	15457.7	16285.8	13951.1	8869.56	7896.65	7896.31
RS03620|uidB	330.359	1.46367	0.202791	7.21763	5.29029e-13	4.63098e-11	179.834	187.621	160.952	447.086	472.592	534.067
RS09405|pssA	9331.86	-0.891846	0.123932	-7.19627	6.18823e-13	5.18485e-11	11504.8	13492.1	11387.8	6798.7	6535.51	6272.22
RS04530|yoaK	644.382	-1.11734	0.155266	-7.19631	6.18659e-13	5.18485e-11	884.279	932.586	830.172	438.285	399.243	381.726
RS28020	834.714	-2.27233	0.315717	-7.19736	6.13905e-13	5.18485e-11	1209.58	1002.94	1936.5	357.317	234.903	267.033
RS26420|trxB	4049.76	-1.15622	0.16082	-7.18956	6.50004e-13	5.3694e-11	6131.54	5358.23	5283.45	2575.15	2133.63	2816.54
RS06290|udk	2561.68	-0.805811	0.113181	-7.11966	1.08195e-12	8.81337e-11	3179.74	3355.1	3242.75	2002.21	1791.95	1798.32
RS17175|cpxA	4665.41	-0.872956	0.122743	-7.11205	1.1433e-12	9.18557e-11	6564.51	6021.8	5520.64	3451.72	3185.59	3248.18
RS04465|mipA	5251.4	-0.677783	0.0953424	-7.10894	1.16939e-12	9.26824e-11	6569.1	6555.69	6264.41	4010.58	3907.01	4201.62
RS17405|eptC	3043.84	-0.877494	0.123807	-7.08759	1.36467e-12	1.06717e-10	4240.42	3945.55	3640.9	2091.1	2070.49	2274.6
RS13210|rplU	33035.1	-1.00525	0.142004	-7.07901	1.45192e-12	1.12046e-10	50387.9	40744.1	41168.9	23133.2	20276	22500.8
RS07530|cvpA	1675.3	-0.989391	0.140037	-7.06521	1.60375e-12	1.22156e-10	2235.9	2199.03	2249.94	1247.97	1001.82	1117.16
RS14565	822.344	-0.942751	0.133549	-7.05923	1.67433e-12	1.25897e-10	1108.79	1015.36	1120.73	572.939	567.296	548.95
RS01010|plsX	5744.71	-0.874232	0.124757	-7.00746	2.42678e-12	1.80166e-10	7991.73	6686.75	7622.34	3937.53	3961.79	4268.16
RS07660|sixA	7150.97	-0.826695	0.118198	-6.99415	2.6688e-12	1.95656e-10	9434.99	9305.16	8697.32	5015.64	4818.77	5633.97
RS26840	5551.48	-0.81434	0.116735	-6.97594	3.03828e-12	2.19994e-10	7106.31	7353.08	6775.22	4316.85	4058.35	3699.07
RS22855|yajC	5218.49	-0.792979	0.113746	-6.97151	3.13557e-12	2.24269e-10	6835.98	6930.93	6087.36	3708.7	3753.81	3994.12
RS22850|tgt	4849.88	-1.00722	0.144922	-6.95008	3.65085e-12	2.55288e-10	7193.36	5838.32	6399.95	3378.67	2903.33	3385.63
RS05505	2157.91	-0.993086	0.142893	-6.94987	3.6563e-12	2.55288e-10	3112.16	2502.53	3002.17	1404.63	1427.06	1498.89
RS19150|rpsR	5156.43	-1.14074	0.164481	-6.93541	4.05057e-12	2.79489e-10	8520.93	6299.09	6465.18	3295.06	3182.8	3175.51
RS25000|tolQ	3638.91	-0.881751	0.127585	-6.91109	4.80928e-12	3.27982e-10	4976.94	4868.48	4308.42	2739.72	2398.24	2541.63
RS17120	339.789	1.78999	0.259426	6.89979	5.20801e-12	3.51091e-10	146.616	117.263	191.448	566.779	524.586	492.042
RS20190|lgoT	591.739	1.43869	0.208658	6.89499	5.38703e-12	3.59033e-10	292.087	274.533	387.978	811.444	876.477	907.913
RS25295	4639.74	-1.13213	0.164458	-6.88401	5.819e-12	3.83466e-10	5567.98	6711.58	6837.06	3339.95	2625.72	2756.13
RS25800	230.659	1.73098	0.251599	6.8799	5.98944e-12	3.90312e-10	87.0534	108.986	123.679	359.957	328.679	375.598
RS00475|tusE	2291.65	-0.913635	0.133026	-6.86809	6.50681e-12	4.19368e-10	2996.47	3293.02	2693.82	1615.85	1607.18	1543.54
RS04730|proQ	9578.18	-0.960242	0.139855	-6.86599	6.60298e-12	4.2094e-10	13206.9	13740.5	11013.3	6935.12	6139.05	6434.19
RS00215|rpsA	53484.9	-0.762314	0.111277	-6.85059	7.35469e-12	4.58886e-10	69134.2	67609.7	65143.9	38237.3	37371.9	43412.6
RS02030|purU	4838.27	-0.875619	0.127816	-6.8506	7.35402e-12	4.58886e-10	5980.34	6775.04	6034.84	3727.19	3210.65	3301.58
RS01640|ymgC	517.033	-1.30441	0.190659	-6.84156	7.83353e-12	4.83618e-10	675.809	844.294	688.704	280.749	287.826	324.818
RS01005|rpmF	21871.5	-1.11424	0.162951	-6.83788	8.03718e-12	4.91022e-10	29263.7	35283.7	25217.8	13232.2	14559.4	13672.1
RS06050|yoeI	351.112	-1.26881	0.186722	-6.79516	1.0819e-11	6.54156e-10	520.03	473.191	495.562	226.183	190.337	201.369
RS15595|rpmG	5525.37	-1.24381	0.183308	-6.78536	1.15796e-11	6.93004e-10	9319.3	6813.67	7176.75	3618.93	2877.33	3346.23
RS08075|evgS	9683.34	-0.686576	0.101443	-6.76807	1.3051e-11	7.73174e-10	11414.3	11631.1	12788	7281.87	7433.34	7551.35
RS13100|pnp	30775.4	-0.823778	0.122441	-6.72795	1.72065e-11	1.00916e-09	43487.8	39262.4	35242.5	22311.2	22072.6	22275.8
RS06900|yejM	4113.48	-0.738546	0.110033	-6.71207	1.91888e-11	1.11428e-09	5522.16	5065.76	4844.65	3077.68	3008.25	3162.37
RS19140|rpsF	12208.2	-1.04836	0.156274	-6.70845	1.96697e-11	1.13101e-09	18678.7	16357.5	14340	8575.61	7142.73	8154.58
RS05140|uvrC	6103.42	-0.701576	0.104608	-6.70672	1.99045e-11	1.1334e-09	7805.03	7655.2	7217.42	4590.56	4437.17	4915.16
RS01260	521.143	1.22018	0.182078	6.70143	2.06386e-11	1.1639e-09	308.123	273.154	355.788	709.353	751.133	729.307
RS26645	2003.33	-0.948565	0.141754	-6.69161	2.20735e-11	1.23296e-09	2618.48	2623.93	2675.19	1554.24	1250.65	1297.52
RS00735|ycdY	2065.62	-0.77123	0.115835	-6.65803	2.77528e-11	1.53557e-09	2641.38	2465.28	2707.38	1496.16	1472.56	1610.96
RS24710|uof	1953.49	-1.14979	0.172855	-6.65176	2.89601e-11	1.58739e-09	2595.57	3163.34	2321.94	1301.65	1134.59	1203.84
RS28015|iss	4657.04	-1.88057	0.283045	-6.64407	3.05142e-11	1.65709e-09	7321.65	5267.18	9385.18	2621.79	1707.46	1638.97
RS13105|rpsO	12404.6	-1.26973	0.191285	-6.63791	3.18165e-11	1.71196e-09	18530.9	20525.2	13553.8	7834.57	6769.49	7213.4
RS24485|rlmH	1486.99	-0.764589	0.115413	-6.62484	3.47625e-11	1.85347e-09	1880.81	1876.21	1859.42	1155.56	1038.03	1111.91
RS18870|efp	10609	-1.0272	0.155282	-6.61507	3.71387e-11	1.96233e-09	14293.9	16260.9	12148.5	7512.46	6781.56	6656.57
RS16995|yihN	321.728	1.59868	0.24198	6.60667	3.93059e-11	2.0583e-09	144.325	136.577	196.531	474.369	455.88	522.685
RS06885|rplY	13366.9	-1.1945	0.181275	-6.58943	4.41511e-11	2.29156e-09	19215.9	19734.7	16864.4	9962.63	7243.01	7181.01
RS07410|lrhA	3828.34	-1.26132	0.192943	-6.53727	6.26503e-11	3.22319e-09	5106.37	6321.16	4781.96	2662.28	1934.01	2164.28
RS14275|glpG	2047.07	-0.900294	0.137893	-6.52894	6.62387e-11	3.37818e-09	2502.79	2521.84	2971.68	1355.34	1434.49	1496.26
RS25970	4112.78	-1.55781	0.239026	-6.5173	7.15858e-11	3.6194e-09	7441.92	5631.38	5346.99	2696.6	1718.6	1841.22
RS13405|rpsI	16375.2	-1.10568	0.169765	-6.51299	7.36682e-11	3.67249e-09	26533	20672.8	19875	10490.7	9323.71	11356.4
RS00085	5208.01	-0.899539	0.138124	-6.51255	7.38881e-11	3.67249e-09	5956.29	7263.41	7123.39	3884.72	3582.97	3437.29
RS09310|lepA	5732.23	-0.749442	0.115181	-6.50662	7.68626e-11	3.78823e-09	7578.23	6908.86	7078.49	4384.61	3939.5	4503.67
RS27275	9360.48	-0.588047	0.0906318	-6.4883	8.68083e-11	4.24275e-09	11289.5	11672.5	10766	7460.53	7575.4	7399.01
RS07335|yfbL	466.516	1.23421	0.190452	6.48043	9.14641e-11	4.43337e-09	253.142	266.256	314.279	618.704	632.289	714.424
RS08190|nupC	5347.32	-0.673667	0.104023	-6.47617	9.4082e-11	4.52288e-09	6457.99	6583.28	6679.5	4102.1	3877.3	4383.72
RS12410	7749.72	-0.733831	0.113659	-6.45642	1.07208e-10	5.11198e-09	9831.31	9836.3	9370.78	6358.66	5628.39	5472.87
RS10395|pyrG	19208.6	-0.71911	0.111635	-6.44161	1.18211e-10	5.59117e-09	25631.5	23776.8	22290.1	15309.2	14323.5	13920.8
RS14475|livK	800.945	1.1736	0.182925	6.41577	1.40113e-10	6.5741e-09	554.393	413.869	506.574	1196.04	1033.39	1101.4
RS09040|rlmN	5940.62	-1.25534	0.195906	-6.40787	1.47568e-10	6.86894e-09	10171.5	6619.15	8329.68	3809.91	3238.51	3474.94
RS03595|fumC	3766.11	-0.906537	0.14152	-6.40572	1.49663e-10	6.91162e-09	5475.2	5002.3	4259.29	2616.51	2592.29	2651.07
RS26050|ybiV	3549.46	-0.923249	0.144234	-6.40103	1.54328e-10	7.07135e-09	4235.84	4765.02	4942.91	2361.28	2247.83	2743.88
RS01350|iraM	2211.77	-1.34417	0.210079	-6.39841	1.57008e-10	7.13839e-09	3253.05	3164.72	3102.98	1600.01	1143.88	1005.97
RS01950|chaA	7811.62	-1.71025	0.267485	-6.39382	1.61788e-10	7.29911e-09	12077.5	15329.7	8492.32	4598.48	3279.36	3092.33
RS04410|ydjG	843.043	1.13421	0.178095	6.36854	1.90836e-10	8.54391e-09	446.721	533.891	601.451	1201.32	1094.67	1180.2
RS07235|ais	2668.21	-1.81543	0.28671	-6.33195	2.42076e-10	1.07559e-08	3870.44	5656.21	2941.18	1469.75	1063.1	1008.6
RS21065|lpdA	13564.3	-0.971758	0.153498	-6.33075	2.43968e-10	1.07584e-08	19824.1	19013.2	15065.9	9159.11	8619	9704.25
RS22860|secD	5615.61	-0.735487	0.116284	-6.32494	2.53336e-10	1.10882e-08	7419.01	6529.48	7101.36	4153.15	4004.5	4486.16
RS21955|pepD	10567.4	-0.6741	0.106672	-6.31938	2.62607e-10	1.14088e-08	13918.2	13031.4	12028.2	8133.8	8046.13	8246.51
RS25455	2696.08	-0.933368	0.147974	-6.30764	2.83316e-10	1.2218e-08	3708.93	3328.89	3579.06	2092.86	1636.9	1829.83
RS05385	622.995	1.39109	0.220765	6.30121	2.95333e-10	1.26433e-08	324.159	299.366	406.615	1056.99	806.842	844
RS08180|ypeC	6778.88	-0.944694	0.150058	-6.29554	3.06336e-10	1.30193e-08	8761.47	10000.5	8006.08	5018.28	4736.13	4150.84
RS05620|ybtS	953.536	0.846658	0.134555	6.2923	3.12799e-10	1.31983e-08	726.209	659.432	659.055	1202.2	1183.8	1290.52
RS27940	1616.65	-1.22499	0.19487	-6.2862	3.2534e-10	1.36294e-08	2332.12	1898.28	2562.52	1096.59	825.411	984.959
RS20270|rsmC	2369.36	-0.96972	0.15575	-6.22614	4.78077e-10	1.9886e-08	3515.35	2967.44	2928.47	1746.1	1423.35	1635.47
RS12595|ltrA	5802.96	-0.555132	0.0892269	-6.22158	4.92188e-10	2.03287e-08	7129.22	6844.02	6744.73	4692.65	4631.22	4775.96
RS02145|yciB	2308.16	-0.94244	0.151599	-6.21665	5.07868e-10	2.08297e-08	3487.86	2917.78	2703.99	1585.92	1516.19	1637.22
RS04940|cmoA	1169.04	-0.948894	0.152713	-6.21359	5.1789e-10	2.10932e-08	1681.51	1438.89	1500.24	770.08	742.777	880.772
RS17335	837.992	1.26169	0.203315	6.20561	5.44855e-10	2.20384e-08	465.049	422.147	590.439	1310.46	1171.73	1068.13
RS06150	4104.23	-1.02755	0.16564	-6.20352	5.52144e-10	2.21803e-08	5589.75	4665.69	6264.41	2965.91	2631.29	2508.36
RS04525|dgcP	6897.16	-0.798101	0.128676	-6.20241	5.56052e-10	2.21854e-08	9241.41	8623.66	8408.46	4660.08	4836.41	5612.95
RS06045|plaP	3067.91	-1.23201	0.199167	-6.1858	6.17895e-10	2.44862e-08	4628.72	3320.61	4960.7	1980.21	1662.89	1854.35
RS01935|kdsA	4584.56	-0.649659	0.105285	-6.17046	6.80915e-10	2.66238e-08	5850.91	5601.03	5347.83	3412.99	3556.97	3737.59
RS14765|pitA	4978.01	-0.800818	0.12977	-6.17106	6.78337e-10	2.66238e-08	6640.11	6587.42	5749.37	3895.28	3354.57	3641.28
RS03175	485.77	-1.53478	0.248897	-6.16632	6.98955e-10	2.71481e-08	822.426	529.753	814.077	247.306	234.903	266.158
RS12150|tolC	25055.7	-0.87597	0.142186	-6.16072	7.24166e-10	2.79423e-08	33508.7	35020.2	28783.3	19551.2	17206.4	16264.5
RS19905|nanC	362.428	1.26056	0.204705	6.15797	7.36834e-10	2.82453e-08	186.707	219.351	233.804	563.258	484.662	486.789
RS05185|fliZ	344.79	1.28725	0.209091	6.1564	7.44175e-10	2.83415e-08	195.87	190.38	214.32	552.697	485.591	429.88
RS04950|torZ	1077.76	0.783889	0.127737	6.13675	8.4229e-10	3.18712e-08	790.353	818.082	768.333	1449.51	1330.5	1309.78
RS00795|mdoC	2323.92	-0.783229	0.127726	-6.1321	8.67249e-10	3.26052e-08	3034.27	2748.09	3036.06	1859.63	1623.9	1641.6
RS16910|dsbA	4710.5	-1.04583	0.170742	-6.12522	9.05581e-10	3.38295e-08	7325.09	6430.15	5285.99	3219.37	3206.01	2796.41
RS27730	831.159	1.2066	0.19748	6.10995	9.96637e-10	3.69954e-08	411.213	509.059	586.203	1203.96	1062.17	1214.34
RS25275	314.503	1.55866	0.255751	6.09446	1.09807e-09	4.05042e-08	146.616	137.956	192.295	495.491	394.6	520.058
RS21200|pcnB	3724.96	-0.85776	0.140819	-6.09123	1.12046e-09	4.10719e-08	5219.77	4351.15	4831.09	2865.58	2406.6	2675.59
RS13800|rplN	25669.6	-0.87192	0.143745	-6.06572	1.31363e-09	4.78535e-08	36337.9	34814.7	28445.3	18601.6	16932.5	18885.8
RS15735	7918.3	-0.98209	0.162222	-6.05399	1.413e-09	5.1156e-08	11338.7	10669.6	9534.27	6245.13	4872.62	4849.5
RS26355|ybjX	2952.67	-1.13837	0.18813	-6.05101	1.43944e-09	5.17933e-08	3983.84	3606.18	4591.36	2213.43	1648.97	1672.24
RS12770|mzrA	3006.53	-1.52634	0.252321	-6.04919	1.45574e-09	5.20606e-08	4265.62	5545.85	3579.91	1953.8	1213.51	1480.5
RS02150|yciC	3887.44	-0.848338	0.140408	-6.04195	1.52266e-09	5.41236e-08	5227.79	5338.91	4430.41	2949.19	2548.65	2829.68
RS00225|ycaI	1213.14	0.781426	0.129398	6.03892	1.55146e-09	5.4815e-08	961.024	860.848	855.586	1600.89	1490.2	1510.27
RS25035	4224.45	-1.32743	0.219989	-6.03408	1.59873e-09	5.61472e-08	6669.9	5196.82	6257.63	3046	1906.15	2270.22
RS26250	437.188	1.94757	0.323195	6.02599	1.68074e-09	5.86759e-08	203.888	111.745	222.791	834.326	647.145	603.233
RS20970|lpxC	40458.9	-0.705138	0.117051	-6.02422	1.69932e-09	5.89733e-08	55492	48956.6	46014.4	30460.8	30986.8	30842.8
RS17545|rplA	23114.1	-0.937943	0.156003	-6.01234	1.82868e-09	6.30893e-08	35338	27311.2	28472.4	17263.9	14589.1	15710.3
RS18425	218.112	1.62991	0.271168	6.01071	1.84715e-09	6.33539e-08	88.1989	103.467	127.067	347.636	285.969	356.336
RS05865|yeeO	1221.6	0.953297	0.158641	6.00915	1.86499e-09	6.35941e-08	798.371	738.067	957.239	1618.49	1579.33	1638.1
RS17735|sorE	304.296	1.67789	0.279863	5.99539	2.02994e-09	6.88186e-08	112.253	189	134.691	486.69	407.599	495.544
RS21385|fabZ	5303.37	-0.745382	0.124574	-5.98343	2.18484e-09	7.3644e-08	7266.67	6679.85	5985.71	4073.94	3854.09	3959.97
RS04725|prc	9635.07	-0.853678	0.142705	-5.98211	2.20262e-09	7.38192e-08	13589.5	10905.5	12720.3	6303.21	6908.76	7383.25
RS04140|rplT	25416.1	-0.824345	0.137863	-5.97946	2.23882e-09	7.46061e-08	35481.1	30211.1	31765.9	16542.2	18190.6	20305.9
RS20580|rpsT	18803.6	-1.30816	0.21885	-5.97742	2.26694e-09	7.51164e-08	30472.1	30645.6	19249.8	12008	9945.79	10500.1
RS10455|queF	2325.28	-0.764195	0.127891	-5.97537	2.29575e-09	7.52212e-08	3004.49	2807.41	2969.14	1597.37	1678.68	1894.62
RS01970|ychO	681.342	1.0966	0.183503	5.97592	2.28796e-09	7.52212e-08	481.085	357.307	462.524	912.655	921.044	953.44
RS27125	14405.5	-0.944089	0.158156	-5.96936	2.38189e-09	7.74328e-08	21372.8	18574.5	16926.2	11013.5	8714.63	9831.2
RS26675	3553.22	-0.775938	0.129998	-5.96883	2.38966e-09	7.74328e-08	4154.51	4765.02	4539.69	2631.47	2825.34	2403.3
RS00985|rne	14058.8	-0.747543	0.125466	-5.95813	2.55147e-09	8.22218e-08	18965	18360.6	15541.2	10716	10223.4	10546.5
RS15600|rpmB	18286.7	-0.935574	0.157235	-5.95017	2.67868e-09	8.58495e-08	27922.4	21311.5	22816.2	13404.7	11386.8	12878.9
RS02060|hns	120468	-1.00617	0.169289	-5.9435	2.78998e-09	8.89307e-08	155625	191060	135874	84261.7	82838.2	73147.9
RS27075	235.084	1.95641	0.32946	5.93824	2.88102e-09	9.13362e-08	109.962	60.7008	116.902	399.561	325.894	397.486
RS16125|rpmH	6113.84	-1.16199	0.195759	-5.93581	2.92396e-09	9.21991e-08	10098.2	8783.69	6471.95	3977.13	3659.11	3692.94
RS21155|panC	3838	-0.780446	0.131525	-5.93382	2.95975e-09	9.28284e-08	5294.22	4925.05	4336.38	2747.64	2757.56	2967.13
RS00665|rutA	254.649	1.69208	0.28543	5.92818	3.06306e-09	9.55575e-08	144.325	89.6717	126.22	340.595	378.816	448.266
RS11860	810.218	0.962543	0.162583	5.92033	3.21304e-09	9.97063e-08	517.739	506.3	622.629	1126.52	1028.75	1059.38
RS16970|typA	18443.2	-1.07597	0.182337	-5.901	3.61315e-09	1.11532e-07	30041.4	20870.1	24144.5	12368.8	10528.9	12705.5
RS05895|cobT	758.091	1.20477	0.204705	5.8854	3.97104e-09	1.21479e-07	390.595	429.045	554.86	1152.04	1036.17	985.834
RS14110|hofQ	412.726	1.58684	0.269634	5.88516	3.9768e-09	1.21479e-07	205.034	184.862	227.874	790.322	478.163	590.1
RS21255|hemL	4172.2	-0.78101	0.13273	-5.88421	3.99971e-09	1.21546e-07	5003.28	5454.8	5366.47	3328.5	2720.42	3159.75
RS10755|ygeH	412.697	1.07615	0.182951	5.88217	4.04918e-09	1.22415e-07	255.433	241.424	298.184	572.059	564.511	544.573
RS26260	591.938	1.02524	0.174326	5.88115	4.07417e-09	1.22538e-07	352.795	368.344	447.276	792.962	788.272	801.975
RS04865|mepM	6029.05	-1.27607	0.21705	-5.87915	4.12385e-09	1.23058e-07	10496.8	6471.54	8633.79	3958.65	3128.95	3484.57
RS21140|panD	5306.66	-0.866679	0.147425	-5.87876	4.13339e-09	1.23058e-07	6469.44	7969.74	6125.48	3791.43	3683.25	3800.63
RS24715|fldA	6259.38	-0.878074	0.149757	-5.86332	4.53695e-09	1.3439e-07	7994.02	9276.19	7053.92	4651.28	4388.88	4191.99
RS09590	3382.16	-0.802203	0.137008	-5.85514	4.76619e-09	1.40471e-07	4163.67	4460.13	4273.69	2702.76	2163.34	2529.37
RS14400|yhhZ	523.671	1.51355	0.258713	5.8503	4.90673e-09	1.4389e-07	247.415	242.803	323.598	974.261	713.066	640.88
RS02035|ychJ	2620.37	-0.800845	0.136925	-5.84878	4.95178e-09	1.44488e-07	3040	3684.82	3264.78	2014.53	1791.95	1926.14
RS12345	239.818	1.76483	0.302174	5.84044	5.20631e-09	1.51163e-07	116.835	73.1169	135.538	355.557	377.888	379.975
RS27120	4643.09	-0.851683	0.146077	-5.83035	5.53097e-09	1.59799e-07	6567.95	5670.01	5687.53	2973.83	3264.51	3694.69
RS04635|sdaA	24434.8	-1.06707	0.183437	-5.81707	5.98874e-09	1.71817e-07	37293.2	34885	27064.5	18240.8	14433.1	14692.1
RS10050|ascB	748.844	0.933827	0.160545	5.8166	6.00553e-09	1.71817e-07	467.339	549.067	527.752	1056.99	904.331	987.585
RS11900	432.502	1.77315	0.305563	5.80292	6.51713e-09	1.85478e-07	192.434	133.818	259.217	778.881	654.572	576.092
RS01290	151.147	2.03736	0.351137	5.80217	6.54629e-09	1.85478e-07	73.3081	42.7665	60.9922	210.342	220.048	299.428
RS09910|gshA	7740.39	-0.567198	0.0978278	-5.79793	6.71394e-09	1.89314e-07	9646.89	9323.1	8759.16	6295.29	6055.49	6362.4
RS24830|nei	766.301	0.9032	0.156137	5.78465	7.26655e-09	2.03915e-07	549.811	478.709	571.802	1063.15	957.254	977.079
RS17540|rplK	21095	-1.02065	0.176997	-5.76649	8.09415e-09	2.26058e-07	31021.9	30720.1	23040.7	15729.9	12710.8	13346.4
RS19485|idnD	287.988	1.44931	0.251454	5.76369	8.2293e-09	2.28743e-07	174.107	140.716	148.245	509.573	378.816	376.473
RS04145|rpmI	19661	-0.770843	0.133832	-5.75977	8.42296e-09	2.33022e-07	26715.1	22884.2	24776.4	13176.7	14414.5	15999.2
RS21325|map	6391.69	-0.727244	0.126543	-5.747	9.08421e-09	2.50136e-07	8200.2	8360.16	7348.72	4563.27	5268.15	4609.61
RS05035|motA	330.252	1.34298	0.233724	5.74601	9.13751e-09	2.50428e-07	176.398	155.891	226.18	447.086	502.303	473.656
RS27010	1790.61	-1.25465	0.218563	-5.74044	9.44328e-09	2.57604e-07	2123.65	2792.24	2654.86	1193.4	1166.16	813.357
RS09385|trxC	2013.03	-1.06669	0.186117	-5.7313	9.9665e-09	2.70618e-07	2429.48	3360.62	2386.32	1321.9	1299.86	1280.01
RS00355|pyrD	1523.55	-0.965484	0.168486	-5.73035	1.00226e-08	2.70889e-07	1931.21	1792.05	2321.09	1067.55	934.971	1094.4
RS24515|leuS	10743.2	-0.516478	0.0902937	-5.71998	1.06536e-08	2.86621e-07	13075.2	12709.9	12153.6	8647.78	8839.98	9032.73
RS19340|treB	585.742	1.07231	0.18781	5.70959	1.13251e-08	3.03295e-07	390.595	322.818	417.627	851.048	725.136	807.229
RS13575|acrE	291.942	1.45958	0.255673	5.70876	1.13799e-08	3.03379e-07	194.725	135.197	137.233	450.607	452.166	381.726
RS27650	2740.48	-0.751721	0.131749	-5.70571	1.15862e-08	3.0748e-07	3821.19	3117.82	3376.6	2010.13	2095.56	2021.57
RS01915|prfA	3501.91	-0.951152	0.166748	-5.70412	1.16949e-08	3.08967e-07	5231.22	3977.28	4639.65	2181.75	2315.61	2665.96
RS13550|dusB	8095.76	-1.1447	0.200917	-5.69738	1.2166e-08	3.19972e-07	13331.8	8801.62	11313.2	5125.65	4397.24	5605.07
RS26845|terW	1166.82	-1.33261	0.233959	-5.69589	1.2273e-08	3.21345e-07	1878.52	1654.1	1479.06	807.044	495.804	686.407
RS13410|rplM	27230.2	-0.989573	0.173818	-5.69315	1.24717e-08	3.25096e-07	43162.5	33163.4	32332.7	18497.8	16156.3	20068.6
RS07545|accD	13350.9	-0.890131	0.156464	-5.68905	1.27751e-08	3.31532e-07	16552.7	20340.3	15139.6	9919.51	8872.47	9280.5
RS14885|hutW	394.102	1.3029	0.229287	5.68241	1.32812e-08	3.43147e-07	214.197	186.241	279.548	562.378	549.655	572.589
RS23690|cysS	4329.6	-0.768127	0.135317	-5.67651	1.37474e-08	3.53633e-07	5742.09	5549.99	5075.91	3574.93	2972.97	3061.69
RS26520	83.2502	2.45127	0.432577	5.66665	1.45614e-08	3.72936e-07	21.7634	17.9343	36.4259	155.776	132.771	134.83
RS19130|ulaF	372.724	1.24838	0.220343	5.66565	1.46466e-08	3.73488e-07	205.034	193.139	262.605	483.17	563.582	528.814
RS23680|lpxH	1490.07	-0.778574	0.137499	-5.66238	1.4929e-08	3.7904e-07	1918.61	1689.97	2038.16	1087.79	1067.74	1138.17
RS04720|htpX	21737.6	-1.1109	0.196274	-5.65992	1.51444e-08	3.82852e-07	27634.9	37373.8	24141.9	14312.9	12722.8	14239.4
RS16805|tatB	4313.65	-0.636656	0.112547	-5.6568	1.54218e-08	3.86534e-07	5658.47	5138.88	4953.93	3354.91	3501.27	3274.44
RS05355|yedA	416.564	1.00585	0.177804	5.65704	1.54003e-08	3.86534e-07	258.869	303.504	269.382	589.661	525.515	552.453
RS19100|ulaG	638.397	1.00912	0.178605	5.65001	1.60435e-08	3.98709e-07	476.503	405.592	389.673	858.969	925.686	773.959
RS27005	558.875	-1.29592	0.229352	-5.65035	1.60122e-08	3.98709e-07	662.064	896.717	824.242	388.12	289.683	292.423
RS25490|bioD	275.972	1.49276	0.264386	5.64612	1.64107e-08	4.06114e-07	166.089	104.847	161.799	407.482	423.383	392.233
RS03685|rsxB	628.91	-1.34998	0.23934	-5.64041	1.69645e-08	4.18053e-07	1046.93	753.242	909.801	430.365	339.821	293.299
RS28575	915.911	-0.751958	0.133386	-5.63747	1.7257e-08	4.23483e-07	1120.24	1165.73	1162.24	708.473	631.361	707.419
RS24480|mrdA	2533.86	-0.718312	0.127579	-5.63032	1.79872e-08	4.39563e-07	3408.83	2992.28	3054.69	1807.71	1884.8	2054.84
RS03330|sad	754.698	0.914818	0.163058	5.61037	2.01895e-08	4.91334e-07	494.83	478.709	593.827	952.259	999.964	1008.6
RS09450|rluD	3646.23	-0.727659	0.129754	-5.608	2.0468e-08	4.96053e-07	4695.16	4915.39	4031.42	2775.81	2668.43	2791.15
RS27375	3598.46	-0.825783	0.147849	-5.5853	2.33298e-08	5.62278e-07	4619.56	5217.51	3967.88	2545.22	2605.29	2635.31
RS24530|ybeR	355.425	1.76581	0.31618	5.58483	2.33923e-08	5.62278e-07	108.817	158.65	216.014	598.462	583.08	467.527
RS03455|speG	1689.95	-0.720473	0.129058	-5.58257	2.36986e-08	5.67316e-07	2262.24	2079	1969.54	1339.5	1203.3	1286.14
RS16810|tatC	1710.55	-0.727484	0.130576	-5.57135	2.52769e-08	6.02637e-07	2277.13	2152.12	1970.39	1353.58	1211.66	1298.39
RS27130	44482.7	-0.699245	0.125532	-5.57027	2.54349e-08	6.0395e-07	58017.7	58668.7	48484.6	35164.9	33646	32914.3
RS28545	2169.39	-0.841128	0.151025	-5.56947	2.55523e-08	6.0429e-07	2689.49	3124.71	2540.5	1458.31	1501.34	1702.01
RS24445|lipA	3635.13	-0.665846	0.119624	-5.56617	2.60404e-08	6.13362e-07	4648.19	4582.91	4148.32	2980.87	2631.29	2819.17
RS21395|lpxB	2144.64	-0.681996	0.122595	-5.56298	2.65202e-08	6.22163e-07	2818.93	2608.76	2499.83	1585.04	1601.61	1753.66
RS14000|ppiA	10929.4	-0.820895	0.147593	-5.56188	2.66878e-08	6.23601e-07	14535.6	15314.5	12023.9	8485.84	7904.08	7312.34
RS06410	513.967	1.3134	0.236284	5.55856	2.72012e-08	6.30588e-07	297.814	224.869	360.024	760.399	760.418	680.278
RS06815|yeiP	1971.88	-0.909405	0.163605	-5.55855	2.72018e-08	6.30588e-07	2915.14	2479.08	2327.02	1517.28	1233.94	1358.81
RS04680|rlmA	1320.82	-0.772641	0.13903	-5.55739	2.73841e-08	6.32313e-07	1784.6	1509.24	1704.39	1000.66	919.187	1006.85
RS21115|can	5909.52	-0.89359	0.160823	-5.55635	2.75477e-08	6.33598e-07	7168.16	9136.86	6746.42	4249.08	4179.98	3976.61
RS19810|yjhI	464.451	1.30191	0.234505	5.55173	2.82858e-08	6.48033e-07	242.833	222.11	337.152	697.032	623.933	663.643
RS04150|infC	58294.6	-0.670358	0.120933	-5.54322	2.96965e-08	6.77703e-07	76993	68654	69151.6	40988.5	46047.5	47932.9
RS25030	6195.56	-1.22852	0.221766	-5.53971	3.02975e-08	6.8787e-07	10191	7663.48	8200.07	4706.73	3020.32	3391.76
RS06420|gatA	210.381	1.96518	0.354773	5.53925	3.03765e-08	6.8787e-07	98.5078	55.1826	102.501	394.281	350.034	261.78
RS11905	161.213	1.6301	0.294486	5.53539	3.10538e-08	7.00501e-07	93.9261	59.3213	82.1701	227.064	254.401	250.398
RS16305|atpE	3445	-0.886759	0.160228	-5.53435	3.12392e-08	7.01984e-07	4951.74	3848.99	4613.39	2206.39	2386.17	2663.33
RS03160|ydeR	181.638	1.47205	0.26606	5.53277	3.15208e-08	7.0561e-07	80.1808	92.4308	115.208	272.828	267.4	261.78
RS00480|yccA	25407.3	-0.863969	0.156315	-5.5271	3.25576e-08	7.20568e-07	31207.5	38579.5	28601.1	18799.6	16958.5	18297.5
RS23135|acrB	9982.8	-0.646299	0.116932	-5.52714	3.25493e-08	7.20568e-07	12536.8	11800.8	12208.6	7090.01	7820.52	8440
RS17755	104.505	1.65608	0.299574	5.5281	3.23714e-08	7.20568e-07	52.6902	48.2848	49.9798	147.855	167.125	161.096
RS28820	624.126	-0.79374	0.143649	-5.52556	3.28434e-08	7.24161e-07	829.298	753.242	792.052	475.249	447.523	447.39
RS19195|cycA	3414.23	-0.924029	0.168033	-5.49908	3.81778e-08	8.38624e-07	4100.67	5351.33	3964.5	2477.46	2336.96	2254.46
RS10540|csdE	1669.52	-0.81024	0.147526	-5.49218	3.97003e-08	8.68814e-07	1868.21	2381.13	2130.49	1192.52	1203.3	1241.49
RS19155|rplI	8213.6	-0.848899	0.154604	-5.49081	4.00105e-08	8.72347e-07	12360.4	9892.86	9435.16	5515.53	5876.3	6201.3
RS11400|yggT	1911.56	-1.03003	0.187648	-5.48916	4.0385e-08	8.77251e-07	2708.96	2855.7	2135.58	1438.95	1128.09	1202.09
RS12835|cyuP	790.948	1.18842	0.216866	5.47996	4.25427e-08	9.17326e-07	458.176	397.315	589.592	1141.48	1183.8	975.328
RS24575|gltJ	727.129	-1.06132	0.193658	-5.48039	4.24393e-08	9.17326e-07	1003.41	1138.14	808.994	458.528	465.164	488.54
RS13370|nanT	1400.35	1.2766	0.233233	5.47349	4.41252e-08	9.47964e-07	1028.6	749.104	677.692	2310.24	1972.07	1664.36
RS07040|rcsB	14219.4	-0.759516	0.138853	-5.46993	4.50221e-08	9.63703e-07	17747.4	20228.6	15660.6	10187.9	10851	10641.1
RS03230	268.466	1.1797	0.215876	5.46471	4.63672e-08	9.88886e-07	166.089	168.307	159.258	360.837	335.178	421.125
RS10845	246.965	1.1955	0.219075	5.45704	4.84127e-08	1.02877e-06	156.925	135.197	157.563	334.435	320.323	377.349
RS22990|ampG	1502.44	-0.602819	0.110592	-5.45082	5.01372e-08	1.05775e-06	1870.5	1801.71	1763.69	1233.01	1170.8	1174.95
RS06425|gatZ	418.581	1.08157	0.198421	5.45088	5.01217e-08	1.05775e-06	231.379	270.395	303.267	535.095	566.368	604.984
RS09185|yphC	753.938	1.0362	0.190408	5.44198	5.26904e-08	1.10368e-06	412.358	486.986	581.968	1037.63	1024.1	980.581
RS23970	326.846	1.52588	0.280381	5.44219	5.26298e-08	1.10368e-06	136.307	151.752	216.014	484.05	557.083	415.872
RS15815|yicI	562.581	1.06858	0.196526	5.43736	5.40757e-08	1.12866e-06	432.976	309.022	347.317	763.039	747.42	775.71
RS05225|yedE	437.841	1.30894	0.240921	5.43307	5.53922e-08	1.15204e-06	273.76	187.621	292.254	635.426	660.143	577.843
RS17530|secE	6445.2	-0.83926	0.154502	-5.43203	5.57155e-08	1.15467e-06	8511.76	9236.18	7059.85	5022.68	4400.96	4439.76
RS12565	225.806	1.45156	0.267746	5.4214	5.91334e-08	1.22119e-06	111.108	117.263	133.844	399.561	312.895	280.166
RS17525|tuf	34048.4	-0.73635	0.135858	-5.41999	5.96039e-08	1.22568e-06	47231.1	36710.2	43718.7	25892.3	25193.1	25545
RS02870|curA	1905.17	0.991599	0.182969	5.41949	5.97686e-08	1.22568e-06	1534.89	1197.46	1093.62	2716.84	2351.82	2536.38
RS13505|mreB	7406.76	-1.03759	0.191758	-5.41093	6.26994e-08	1.2813e-06	11133.7	10290.2	8460.13	5853.49	4382.39	4320.69
RS22810|phoB	3864.38	-1.70783	0.31584	-5.40725	6.40011e-08	1.30336e-06	5279.33	8376.72	4096.65	2370.97	1628.54	1434.1
RS25055	920.811	-1.46471	0.271301	-5.39884	6.70734e-08	1.36119e-06	1601.32	1276.1	1178.34	660.068	400.171	408.867
RS12155|ygiB	11272.8	-0.816327	0.151229	-5.39794	6.74108e-08	1.36333e-06	14377.6	16368.5	12394.1	7919.06	8770.34	7807
RS17760	243.194	1.74917	0.324086	5.39724	6.76746e-08	1.36396e-06	114.544	71.7374	146.551	378.439	356.533	391.357
RS06970|napH	469.459	2.00695	0.371937	5.39595	6.81633e-08	1.3691e-06	166.089	107.606	285.478	836.087	700.068	721.428
RS16690|yigE	340.434	1.17802	0.218946	5.38044	7.43058e-08	1.48738e-06	185.561	244.183	197.378	521.894	454.951	438.635
RS23150|mscK	5270.39	-0.650811	0.121081	-5.37499	7.65848e-08	1.52779e-06	6478.61	6875.75	5965.38	4366.13	3851.3	4085.17
RS01185|potC	1445.92	-0.678506	0.126281	-5.37298	7.74456e-08	1.53972e-06	1838.43	1663.75	1836.54	1111.56	1053.82	1171.44
RS04970|argS	5896.6	-0.607532	0.113284	-5.36292	8.18886e-08	1.62256e-06	7734.01	6991.63	6635.45	4552.71	4692.5	4773.33
RS04555|leuE	1796.21	-0.717874	0.133952	-5.35917	8.36055e-08	1.651e-06	2240.48	2033.48	2426.98	1428.39	1341.64	1306.27
RS26625|parM	3512.94	-0.665397	0.124278	-5.35409	8.59881e-08	1.69235e-06	4246.15	4479.45	4201.69	2527.62	2996.18	2626.56
RS28390	6481.55	-0.549975	0.102789	-5.35052	8.77018e-08	1.72031e-06	7827.93	8095.28	7185.22	5210.14	5214.3	5356.43
RS28240	877.539	-0.72378	0.135361	-5.34703	8.94072e-08	1.74791e-06	1070.99	1109.17	1099.55	689.111	610.006	686.407
RS19660	821.371	0.891473	0.166821	5.3439	9.09698e-08	1.77255e-06	603.647	491.125	629.406	1110.68	1059.39	1033.99
RS14585	429.77	-0.969048	0.181449	-5.3406	9.26374e-08	1.79907e-06	620.828	514.578	570.955	303.631	298.968	269.66
RS04955|torY	248.64	1.82663	0.342129	5.33902	9.3451e-08	1.80888e-06	69.8718	108.986	148.245	383.72	430.811	350.208
RS00320|pepN	8068.75	-0.608763	0.114041	-5.33809	9.39294e-08	1.81003e-06	9402.91	10359.2	9477.52	6025.1	6864.19	6283.6
RS04770|yebY	2454.25	-0.964514	0.180698	-5.33771	9.41276e-08	1.81003e-06	3048.02	3897.27	2792.09	1717.94	1752.03	1518.15
RS19910|fimB	1500.15	-1.09732	0.205636	-5.33624	9.48921e-08	1.81877e-06	1852.18	2574.27	1708.63	965.46	990.679	909.664
RS05850|amn	3070.32	-0.576421	0.10831	-5.32195	1.0266e-07	1.96124e-06	3858.99	3704.13	3464.7	2375.37	2506.87	2511.86
RS01625|ycgZ	637.454	-1.11223	0.209068	-5.31994	1.03803e-07	1.97663e-06	719.336	1041.57	854.738	429.484	375.103	404.49
RS01310|hokD	91016.5	-1.18098	0.222165	-5.31578	1.06199e-07	1.99728e-06	123908	160431	94621	50877.2	62787.9	53474.1
RS20445|creC	828.563	0.913169	0.171766	5.31636	1.05862e-07	1.99728e-06	565.847	514.578	642.113	1192.52	1008.32	1048
RS25175|ybhJ	568.834	1.15959	0.218135	5.31592	1.0612e-07	1.99728e-06	303.542	314.541	435.417	840.487	752.062	766.955
RS27320	639.931	-0.896994	0.168744	-5.3157	1.06249e-07	1.99728e-06	912.915	849.812	736.142	465.568	423.383	451.768
RS13870|bfd	701.126	-1.15845	0.218084	-5.31195	1.08456e-07	2.03226e-06	1191.26	776.695	936.909	418.923	453.094	429.88
RS02065|tdk	1734.71	-0.931528	0.175428	-5.31004	1.09604e-07	2.04722e-06	2121.35	2422.52	2284.67	1423.11	1077.96	1078.64
RS21145|rpnC	989.953	1.21924	0.229958	5.302	1.14542e-07	2.12592e-06	600.21	444.22	737.837	1463.59	1410.35	1283.51
RS12275|ttdA	281.373	1.32018	0.248982	5.30233	1.14332e-07	2.12592e-06	180.979	132.438	168.576	430.365	340.749	435.133
RS20625|carA	2396.07	-1.64675	0.310979	-5.29537	1.18777e-07	2.19757e-06	2970.13	5256.14	2670.95	1467.99	1015.75	995.465
RS18290|dtpC	591.853	1.00923	0.190974	5.28466	1.25939e-07	2.32275e-06	344.777	389.037	443.888	815.845	706.567	851.005
RS05855|yeeN	4945.2	-0.966223	0.18294	-5.28163	1.28038e-07	2.35405e-06	5608.07	7922.84	6095.84	3534.45	3509.62	3000.4
RS06720|folE	4439.26	-0.742726	0.141125	-5.26289	1.41811e-07	2.59913e-06	5862.36	5487.91	5322.42	3450.84	2884.76	3627.28
RS17500|coaA	3902.46	-0.815768	0.155047	-5.26141	1.42957e-07	2.61197e-06	4831.46	5612.07	4489.71	3158.65	2635.93	2686.97
RS18085	115.448	1.58563	0.302359	5.2442	1.56958e-07	2.85888e-06	52.6902	59.3213	60.9922	197.14	159.697	162.847
RS16000|yidJ	285.073	1.53592	0.292953	5.24287	1.58098e-07	2.87072e-06	159.216	103.467	174.506	473.489	360.247	439.511
RS10945|yqeB	856.603	0.909382	0.173686	5.23577	1.64298e-07	2.9741e-06	602.501	504.921	675.997	1112.44	1163.37	1080.39
RS16640|cyaA	19820.1	-0.714421	0.136547	-5.23206	1.67628e-07	3.02504e-06	25664.7	26915.3	21310.9	15729.9	14689.3	14610.7
RS22660|tauB	248.719	1.17977	0.225688	5.22745	1.71866e-07	3.09201e-06	159.216	137.956	159.258	341.475	309.181	385.228
RS19065|yjfM	230.497	1.18938	0.227871	5.21955	1.79358e-07	3.21692e-06	134.016	140.716	146.551	310.672	362.104	288.921
RS12200|ubiK	8893.8	-0.860957	0.164969	-5.2189	1.79985e-07	3.21833e-06	9952.73	13383.2	11079.4	6182.64	6950.54	5814.32
RS13445|yhcN	3750.65	-0.714287	0.136959	-5.21532	1.83497e-07	3.27116e-06	4491.27	5107.15	4384.66	2643.79	2757.56	3119.47
RS06640|yohF	907.405	0.701948	0.134634	5.21376	1.85049e-07	3.28882e-06	695.282	735.308	643.807	1117.72	1098.38	1153.93
RS10870|sctC	547.19	1.38295	0.265631	5.20629	1.92649e-07	3.41355e-06	256.578	245.562	405.768	815.845	845.838	713.548
RS28550	1057.99	-0.607408	0.116876	-5.19703	2.02497e-07	3.57725e-06	1294.35	1262.3	1275.75	832.566	817.055	865.888
RS25770	159.069	1.37716	0.26525	5.19195	2.08106e-07	3.66529e-06	97.3624	78.6352	88.947	252.586	230.261	206.622
RS00930|flgD	151.999	1.68369	0.324776	5.18416	2.1699e-07	3.81032e-06	53.8357	70.3578	91.4884	256.987	211.692	227.635
RS09300|rnc	7524.37	-0.552959	0.106688	-5.18296	2.18397e-07	3.82358e-06	9551.82	8974.07	8322.05	6231.93	6078.7	5987.67
RS09620	2602.15	-0.888332	0.171488	-5.18015	2.2171e-07	3.87002e-06	2861.31	3399.25	3875.55	1990.77	1668.46	1817.58
RS23140|acrA	14472.6	-0.795112	0.153891	-5.16673	2.38229e-07	4.14603e-06	16317.9	21762.6	17009.2	10781.1	10462.9	10501.9
RS05315|fliR	262.624	1.33785	0.259003	5.16537	2.39963e-07	4.16386e-06	153.489	117.263	174.506	422.444	363.961	344.079
RS00185|ycaO	3641.98	-0.773388	0.149765	-5.164	2.41725e-07	4.18205e-06	5259.86	4111.1	4415.16	2876.14	2556.08	2633.56
RS26635|hdtA	10076.1	-0.733874	0.142198	-5.16093	2.45729e-07	4.23883e-06	11760.2	14420.6	11575.8	8041.39	7475.12	7183.63
RS28025	388.82	-1.60541	0.31151	-5.15362	2.5551e-07	4.39462e-06	658.628	405.592	691.245	241.145	170.839	165.473
RS11505	3146.21	-0.885494	0.171978	-5.14889	2.62034e-07	4.49364e-06	3878.46	4793.99	3576.52	2452.81	2105.77	2069.73
RS09215|glyA	6644.91	-0.557253	0.108243	-5.14817	2.63041e-07	4.49777e-06	8328.49	7288.24	8119.59	5296.39	5319.21	5517.52
RS24570|gltK	396.861	1.2814	0.249217	5.14172	2.72242e-07	4.64156e-06	279.487	173.825	239.733	535.095	536.657	616.365
RS24690|glnS	4347.21	-0.675877	0.131551	-5.13776	2.78026e-07	4.72644e-06	5996.38	5091.97	4953.93	3387.47	3200.44	3453.05
RS22830|malZ	868.885	1.12008	0.218066	5.13641	2.80041e-07	4.74693e-06	510.866	451.118	678.539	1323.66	1134.59	1114.54
RS02475|tpx	17915.8	-0.81122	0.158177	-5.12856	2.91963e-07	4.93477e-06	22535.4	25915.1	20023.2	11574.1	14270.6	13176.6
RS27785	359.114	1.05304	0.205418	5.12631	2.95473e-07	4.97974e-06	263.451	205.555	231.262	473.489	451.237	529.689
RS20980|secA	11243	-0.614217	0.119851	-5.12483	2.978e-07	5.00458e-06	14659.3	13747.4	12396.7	8450.64	8871.55	9332.16
RS14135|mrcA	2977.76	-0.608558	0.118876	-5.11929	3.06696e-07	5.13935e-06	3634.48	3486.16	3668.85	2568.11	2303.54	2205.43
RS19300|fbp	10089.4	-0.754851	0.147544	-5.11612	3.11887e-07	5.21144e-06	13037.4	14224.7	10750.7	7790.57	7415.7	7317.59
RS14830|arsA	1210.45	0.821859	0.160675	5.11503	3.13684e-07	5.22658e-06	768.59	889.819	964.863	1554.24	1425.2	1659.98
RS06285|dcd	1972.45	-0.78997	0.154508	-5.11282	3.17383e-07	5.25834e-06	2200.39	2503.91	2792.94	1343.02	1553.33	1441.1
RS01440	385.992	1.59949	0.312816	5.11319	3.1677e-07	5.25834e-06	223.361	132.438	217.708	700.553	445.666	596.228
RS25705	125.742	1.76961	0.346168	5.11198	3.18792e-07	5.2668e-06	73.3081	44.1461	53.3682	194.5	221.905	167.224
RS17765	839.575	1.3142	0.257183	5.10999	3.2218e-07	5.30783e-06	415.795	382.139	644.654	1335.1	1152.23	1107.53
RS24120	661.624	1.19956	0.234902	5.10665	3.27915e-07	5.38718e-06	379.141	314.541	508.269	966.34	853.265	948.187
RS03675|ydgK	1518.61	-0.902801	0.177048	-5.09919	3.41118e-07	5.58843e-06	2334.41	1763.08	1839.09	1060.51	970.253	1144.3
RS02515|ynaJ	3720.78	-1.15849	0.227324	-5.09622	3.46496e-07	5.64775e-06	4784.5	6693.65	3940.78	2115.74	2488.3	2301.74
RS26110|dgcI	522.284	1.13463	0.222645	5.09613	3.46665e-07	5.64775e-06	300.105	281.431	397.297	669.749	679.641	805.478
RS07080|yfaP	278.564	1.07352	0.210694	5.09518	3.48405e-07	5.66037e-06	166.089	169.686	201.613	388.12	351.891	393.984
RS02350|fabI	20376.1	-0.627592	0.123241	-5.09239	3.53583e-07	5.72864e-06	25336	25579.9	23303.3	14378	16456.2	17203.1
RS06225|wcaD	390.946	1.53627	0.301719	5.09172	3.54834e-07	5.73305e-06	174.107	144.854	280.395	591.421	584.937	569.963
RS16615|aslA	585.941	1.7492	0.343736	5.08877	3.60387e-07	5.80679e-06	209.615	183.482	410.851	946.978	946.113	818.61
RS19125|ulaE	116.595	-5.18463	1.01951	-5.08541	3.66831e-07	5.89443e-06	185.561	12.4161	482.855	6.16064	5.57083	7.00415
RS08775	2628.54	0.612499	0.120523	5.08199	3.735e-07	5.98518e-06	2194.66	1935.53	2105.08	3368.11	3143.8	3024.04
RS13925|slyD	17515.9	-0.61566	0.121209	-5.07931	3.78808e-07	6.00533e-06	22687.7	22125.5	18781.4	13885.2	13866.7	13749.2
RS11035|recJ	2670.91	-0.587696	0.115704	-5.07929	3.78853e-07	6.00533e-06	3352.7	3128.85	3141.1	2012.77	2106.7	2283.35
RS10040|ascG	659	0.847844	0.166892	5.08019	3.77067e-07	6.00533e-06	419.231	464.913	526.905	839.607	821.697	881.648
RS04015|ydiN	299.907	1.8287	0.359933	5.08068	3.76094e-07	6.00533e-06	120.271	80.0147	193.142	486.69	445.666	473.656
RS20995|zapD	679.456	-7.14279	1.40696	-5.07675	3.83944e-07	6.06963e-06	2037.74	17.9343	1992.41	9.681	10.2132	8.75519
RS14095|damX	6889.89	-0.551787	0.108744	-5.0742	3.89121e-07	6.13494e-06	8877.16	7744.88	7952.71	5481.21	5597.75	5685.62
RS06110|wzzB	14307.9	-0.746797	0.147223	-5.07255	3.92518e-07	6.1719e-06	18611.1	19421.5	15760.6	11892.7	9905.86	10255.8
RS15440|lldP	641.892	1.83433	0.362124	5.06547	4.07398e-07	6.38874e-06	247.415	162.789	431.181	1028.83	918.258	1062.88
RS09515|rimM	14546	-0.834882	0.165062	-5.05799	4.23695e-07	6.62659e-06	21564	15947.8	18411.2	9502.34	10365.5	11485.1
RS05350|yedI	892.231	0.789802	0.156197	5.05646	4.27106e-07	6.6445e-06	670.082	706.337	587.05	1163.48	1181.94	1044.49
RS19350|mgtL	452.979	-1.88278	0.372343	-5.05658	4.26841e-07	6.6445e-06	835.026	855.33	448.124	266.668	171.767	140.959
RS12665|ebgA	1307.26	0.733734	0.145155	5.05483	4.30777e-07	6.68388e-06	941.551	980.87	1022.47	1446.87	1713.03	1738.78
RS10770	268.749	1.15649	0.228893	5.05256	4.3592e-07	6.74583e-06	156.925	146.234	194.836	393.401	347.248	373.847
RS21110|hpt	2810.46	-0.595665	0.117998	-5.04808	4.46266e-07	6.88777e-06	3314.9	3651.71	3182.61	2267.99	2142.91	2302.62
RS27990	1593.32	-0.68776	0.136261	-5.04736	4.47966e-07	6.89586e-06	1763.98	2014.16	2119.48	1175.8	1259.01	1227.48
RS04570|yeaV	618.73	0.964565	0.191168	5.04563	4.5202e-07	6.94005e-06	350.505	420.767	485.397	847.528	795.7	812.482
RS16700|corA	4035.05	-1.03689	0.205588	-5.04352	4.57036e-07	6.99873e-06	6239.21	4667.07	5370.71	3250.18	2256.19	2426.94
RS15610|coaBC	2274.93	-0.609594	0.121006	-5.03772	4.71112e-07	7.17681e-06	2879.64	2632.21	2733.64	1881.63	1661.96	1860.48
RS24155|cusC	182.781	2.20853	0.438358	5.03819	4.69963e-07	7.17681e-06	34.3632	57.9417	101.654	325.634	278.541	298.552
RS21695	666.309	1.49013	0.295827	5.03717	4.72467e-07	7.17881e-06	309.269	244.183	493.868	1049.95	948.898	951.689
RS25395	243.164	1.07238	0.213203	5.02988	4.90797e-07	7.43804e-06	166.089	148.993	155.022	337.955	298.968	351.959
RS01875|ychF	6512.07	-0.759861	0.151306	-5.02202	5.11311e-07	7.72897e-06	9495.7	7359.98	7709.59	5165.26	4592.22	4749.69
RS28840	1447.08	-1.24622	0.248411	-5.01675	5.25524e-07	7.92338e-06	1964.43	2517.71	1626.46	1071.95	759.49	742.44
RS28845	81137.7	-1.48882	0.297029	-5.01238	5.37621e-07	8.085e-06	115389	169009	74538.4	43783.7	47951.8	36153.7
RS04065|fadK	433.221	0.954382	0.190487	5.01021	5.43712e-07	8.15567e-06	319.578	306.263	260.064	528.935	566.368	618.116
RS14060|yhfX	385.164	1.68347	0.33605	5.00957	5.45522e-07	8.16196e-06	182.125	113.124	251.593	675.03	536.657	552.453
RS15480|grxC	2299.9	-0.747574	0.149315	-5.00671	5.53687e-07	8.25002e-06	2838.4	3213.01	2598.1	1651.05	1877.37	1621.46
RS13555|fis	1831.36	-1.41631	0.282894	-5.00652	5.54221e-07	8.25002e-06	3545.14	1728.59	2719.24	1020.03	874.62	1100.53
RS15055|bcsZ	363.093	1.62312	0.324276	5.00537	5.57548e-07	8.27853e-06	160.362	120.022	251.593	603.743	523.658	519.183
RS23195|adk	13527.7	-0.769697	0.153836	-5.00337	5.63366e-07	8.32535e-06	16865.5	19697.4	14598.3	10579.6	9619.89	9805.81
RS03120|yddA	519.926	0.977056	0.195282	5.00331	5.6354e-07	8.32535e-06	364.25	288.329	396.45	670.629	689.854	710.046
RS08560|dapA	12599.6	-0.753234	0.150578	-5.00229	5.66534e-07	8.34855e-06	15973.2	17784	13692.8	10192.3	8759.2	9196.45
RS02585|ttcA	4517.84	-0.684714	0.136939	-5.00015	5.72846e-07	8.42041e-06	5957.43	5784.51	4970.02	3734.23	3437.2	3223.66
RS09615	5181.94	-0.801311	0.160294	-4.99899	5.76307e-07	8.4501e-06	5577.15	6915.76	7262.31	3968.33	3402.85	3965.23
RS10335|ygcR	378.121	1.72231	0.344628	4.9976	5.80473e-07	8.48996e-06	202.743	97.9491	225.332	623.985	564.511	554.204
RS24930	307.212	1.80985	0.362197	4.99688	5.82657e-07	8.50071e-06	158.071	75.8761	173.658	448.847	431.739	555.079
RS04130|pheS	2509.1	-0.628078	0.125955	-4.98653	6.14734e-07	8.92429e-06	3029.69	3046.08	3064.86	1985.49	1781.74	2146.77
RS10625|lgt	1734.92	-0.733617	0.147114	-4.98671	6.14148e-07	8.92429e-06	2342.42	2001.75	2155.91	1428.39	1179.16	1301.9
RS14115|hofP	84.5331	2.04951	0.411054	4.98599	6.16457e-07	8.92721e-06	45.8176	22.073	30.4961	135.534	140.199	133.079
RS08275|cysZ	2018.84	-0.823819	0.165272	-4.98463	6.20808e-07	8.96808e-06	2648.26	2850.18	2243.16	1510.24	1289.65	1571.56
RS06190|cpsB	324.726	1.55167	0.311404	4.98283	6.26624e-07	9.02985e-06	137.453	124.161	232.109	484.93	454.023	515.681
RS01720	2643.75	-0.748602	0.150377	-4.97816	6.41908e-07	9.22742e-06	3108.72	3731.72	3104.67	1789.23	1997.14	2131.01
RS26800	3048.39	-0.52207	0.104953	-4.97433	6.5474e-07	9.38888e-06	3664.26	3699.99	3418.95	2605.95	2456.74	2444.45
RS02790|rlhA	4621.34	-1.09664	0.220561	-4.97206	6.62468e-07	9.47653e-06	6693.95	7222.02	4978.49	3545.89	2417.74	2869.95
RS21645|tssC	419.834	1.23458	0.248411	4.9699	6.69883e-07	9.53608e-06	279.487	217.971	253.287	472.609	581.223	714.424
RS18370	341.963	1.26673	0.25487	4.97012	6.69131e-07	9.53608e-06	164.943	186.241	249.899	528.055	427.097	495.544
RS12165	953.561	0.893226	0.180081	4.96014	7.04425e-07	9.97936e-06	605.938	598.731	795.44	1266.45	1256.22	1198.59
RS13500|mreC	1540.38	-0.926628	0.186811	-4.96023	7.04095e-07	9.97936e-06	2326.39	1626.51	2102.54	1138.84	1031.53	1016.48
RS17200|sbp	495.327	0.868611	0.175199	4.95785	7.12779e-07	1.00734e-05	377.995	346.271	327.833	645.987	690.783	583.096
RS08095|frc	305.99	1.40339	0.283098	4.95724	7.15022e-07	1.00808e-05	202.743	115.883	183.824	474.369	449.38	409.743
RS09295|era	5804.69	-0.703413	0.142022	-4.95284	7.31395e-07	1.02511e-05	7986.01	7281.34	6311	4718.17	4201.33	4330.32
RS01355	821.613	1.38436	0.27955	4.95212	7.34097e-07	1.02511e-05	427.249	320.059	615.852	1310.46	1056.6	1199.46
RS10835	509.534	1.52634	0.308217	4.95216	7.33935e-07	1.02511e-05	183.27	234.526	368.495	848.408	687.069	735.436
RS25170|ybhI	384.516	1.224	0.247132	4.95281	7.31503e-07	1.02511e-05	205.034	198.657	286.325	581.74	468.878	566.461
RS10875	318.312	1.82544	0.368699	4.95104	7.38169e-07	1.02835e-05	130.58	85.533	202.46	591.421	427.097	472.78
RS24290|entB	147.824	4.92494	0.995193	4.94873	7.46979e-07	1.03816e-05	13.7453	6.89782	7.62403	481.41	13.9271	363.34
RS13180|yhbY	14962.5	-0.971509	0.196398	-4.94664	7.55059e-07	1.04691e-05	19440.4	24597.6	15418.3	10150.1	10368.2	9800.56
RS09505|rplS	6947.75	-0.788192	0.159528	-4.94079	7.78063e-07	1.07626e-05	9973.34	7846.96	8578.73	4477.9	5242.15	5567.43
RS20540|mokC	5854.59	-1.23067	0.249345	-4.93562	7.98972e-07	1.10034e-05	7871.46	10526.1	6234.76	2929.82	4283.97	3281.45
RS26095|gsiC	783.108	0.648724	0.131439	4.93556	7.99221e-07	1.10034e-05	604.792	634.6	591.286	927.616	986.037	954.316
RS24490|rsfS	1884.23	-0.75185	0.152609	-4.92665	8.36528e-07	1.149e-05	2490.19	2575.65	2028.84	1427.51	1334.21	1448.98
RS05800	923.978	-0.796458	0.161753	-4.92393	8.4824e-07	1.16237e-05	1193.55	1300.93	1025.01	708.473	660.143	655.764
RS00300|aspC	7766.3	-0.635795	0.129166	-4.92232	8.55237e-07	1.16922e-05	9591.91	9274.81	9484.29	5328.95	6347.03	6570.77
RS25460|yfdG	1710.87	-0.878916	0.178583	-4.92162	8.583e-07	1.17068e-05	2070.96	2570.13	2009.36	1353.58	1193.09	1068.13
RS15100	221.853	-1.68575	0.342604	-4.9204	8.63677e-07	1.17528e-05	313.85	442.84	259.217	133.774	95.6326	85.8009
RS19250|paeA	4975.39	-0.796822	0.161965	-4.91973	8.66627e-07	1.17641e-05	6896.69	6718.48	5332.59	4001.77	3349.93	3552.86
RS08040|cscA	885.133	1.07129	0.217772	4.91931	8.68517e-07	1.17641e-05	592.192	431.804	686.163	1247.09	1184.73	1168.82
RS10345|ygcU	422.543	1.49186	0.303336	4.91817	8.73571e-07	1.18053e-05	169.525	179.343	314.279	633.666	591.436	647.009
RS22930|ispA	2019.79	-0.605293	0.123119	-4.91633	8.81811e-07	1.18892e-05	2620.77	2403.2	2288.9	1666.01	1524.55	1615.33
RS07000|eco	3343.99	-0.597693	0.121663	-4.9127	8.98289e-07	1.20836e-05	4011.33	4122.14	3947.55	2727.4	2851.34	2404.18
RS24535|djlB	548.364	0.973232	0.198234	4.90951	9.13051e-07	1.22541e-05	357.377	346.271	405.768	833.446	627.647	719.677
RS25045	1260.2	-1.23077	0.250881	-4.90581	9.3043e-07	1.24588e-05	2053.77	1469.24	1778.94	946.098	565.439	747.693
RS25095|gpmA	15123	-0.585776	0.119421	-4.90513	9.33645e-07	1.24723e-05	18332.8	19751.2	16373	12063.4	12449.9	11767.9
RS28525|ble	8061.3	-0.701268	0.142979	-4.9047	9.35691e-07	1.24723e-05	10847.3	9725.93	9375.86	6392.1	5365.64	6660.95
RS04700|mgrB	1568.79	-1.23434	0.251756	-4.9029	9.44331e-07	1.2559e-05	2194.66	2546.68	1864.5	1225.97	855.122	725.805
RS04385|sppA	5178.38	-0.669311	0.136532	-4.90222	9.47595e-07	1.25739e-05	5905.89	7230.3	5940.81	3864.48	3969.22	4159.59
RS22955|yajQ	6908.34	-0.725017	0.148348	-4.88726	1.02248e-06	1.35369e-05	8252.89	9996.32	7578.29	5361.52	5126.09	5134.92
RS02745|opgD	3426.57	-0.677935	0.13892	-4.88004	1.06067e-06	1.40109e-05	4452.32	3821.39	4377.04	2865.58	2396.39	2646.69
RS23625|ybbY	528.195	1.40189	0.287554	4.87522	1.08685e-06	1.43244e-05	216.488	400.074	254.981	858.969	739.992	698.664
RS06245|wzc	568.784	1.13724	0.233378	4.87293	1.09953e-06	1.44591e-05	305.832	318.679	440.5	868.65	680.57	798.473
RS17685|yjaB	716.47	0.890906	0.182875	4.87166	1.10666e-06	1.45202e-05	452.449	504.921	548.083	1042.03	818.912	932.428
RS01075|fhuE	1176.75	0.6654	0.136648	4.86945	1.1191e-06	1.46296e-05	856.789	893.958	978.417	1444.23	1360.21	1526.91
RS01730|ycgN	1311.5	-0.68134	0.139926	-4.86929	1.11998e-06	1.46296e-05	1767.41	1576.84	1502.78	1043.79	1035.25	942.934
RS16945|hemN	3971.2	-0.531635	0.1093	-4.86399	1.15043e-06	1.49663e-05	4888.74	4822.96	4373.65	3143.69	3366.64	3231.54
RS03390|dgcZ	7696.06	-1.28361	0.263905	-4.86392	1.15086e-06	1.49663e-05	11573.5	13134.8	8023.87	5857.89	3804.88	3781.37
RS07525|purF	1996.98	-0.811906	0.167035	-4.86069	1.16975e-06	1.51783e-05	2841.84	2107.97	2682.81	1452.15	1381.57	1515.52
RS16825|ubiD	4543.97	-0.449335	0.0924545	-4.86007	1.17346e-06	1.51928e-05	5231.22	5267.18	5239.4	3949.85	3889.37	3686.81
RS25895	792.829	1.14758	0.23616	4.85933	1.17782e-06	1.52156e-05	442.14	401.453	633.642	1162.6	1138.31	978.83
RS12295|rpsU	24140.5	-1.1616	0.239187	-4.85645	1.1951e-06	1.5405e-05	34330	42596.8	23172	16354.7	13734	14655.3
RS16115|dnaA	7205.3	-0.715953	0.147517	-4.85335	1.2139e-06	1.5613e-05	10150.9	8281.53	8439.8	5738.19	4905.12	5716.26
RS13795|rplX	19677.3	-0.893619	0.184161	-4.85237	1.21996e-06	1.56566e-05	31634.8	22140.6	22976.3	13950.3	12655.1	14707
RS25775	589.198	1.13202	0.233441	4.84929	1.23905e-06	1.58668e-05	394.031	291.088	421.016	790.322	701.924	936.805
RS06160|wcaM	846.352	1.2917	0.266557	4.84588	1.26049e-06	1.60713e-05	432.976	372.482	664.985	1189	1328.64	1090.02
RS19285|ytfR	949.444	1.06407	0.219578	4.84598	1.2599e-06	1.60713e-05	662.064	464.913	714.117	1202.2	1237.65	1415.71
RS04365|gdhA	5396.41	-0.740247	0.152803	-4.84445	1.26963e-06	1.61527e-05	6251.81	7951.81	6051.79	4065.14	4046.28	4011.63
RS01895|prs	12334.5	-0.788563	0.16283	-4.84287	1.27977e-06	1.62464e-05	17120.9	12842.4	16907.6	8751.63	8621.79	9762.91
RS09570|smpB	3197.58	-0.606473	0.125242	-4.84239	1.28284e-06	1.62503e-05	4199.18	3862.78	3518.91	2545.22	2436.31	2623.06
RS25060	170.733	-1.48765	0.307355	-4.84018	1.29725e-06	1.63973e-05	289.796	264.876	200.766	107.371	85.4194	76.1702
RS02665|ynbD	455.041	1.45231	0.300108	4.83929	1.30301e-06	1.64348e-05	243.979	165.548	319.362	718.154	562.654	720.552
RS06055|yeeY	1646.97	0.526693	0.10887	4.83783	1.31263e-06	1.65205e-05	1288.62	1390.6	1369.78	1939.72	1973.93	1919.14
RS19525|nanX	907.598	1.01019	0.208993	4.83363	1.34064e-06	1.68369e-05	501.703	569.76	733.601	1334.22	1108.6	1197.71
RS15270|bax	17453	-0.844342	0.174809	-4.83008	1.36478e-06	1.70671e-05	25204.3	23936.8	18118.1	13728.5	12197.3	11533.2
RS11050|fldB	4010.08	-0.715403	0.148113	-4.83012	1.36453e-06	1.70671e-05	4818.86	5747.27	4388.9	2989.67	3121.52	2994.28
RS24360|rnk	2045.19	-0.918998	0.190314	-4.82886	1.37317e-06	1.71354e-05	2880.78	3039.18	2107.62	1515.52	1334.21	1393.83
RS09705	2888.06	-0.842226	0.174583	-4.82421	1.40558e-06	1.75026e-05	3435.17	4420.12	3269.86	2250.39	1916.37	2036.46
RS05220|yedD	2398.29	-0.681473	0.141414	-4.81899	1.44289e-06	1.79291e-05	2733.02	3367.52	2764.13	1878.11	1803.09	1843.84
RS17900|dusA	2857.44	-0.846149	0.175615	-4.8182	1.44859e-06	1.79619e-05	3681.44	4268.37	3068.25	2172.95	1854.16	2099.49
RS28850	2147.1	-1.39659	0.289999	-4.81583	1.46592e-06	1.81296e-05	2785.71	4167.66	2383.78	1549.84	972.11	1023.48
RS15095	258.973	-1.70975	0.355051	-4.8155	1.4683e-06	1.81296e-05	345.923	564.242	280.395	143.455	108.631	111.191
RS17165|kdgT	483.533	0.848734	0.176386	4.8118	1.49579e-06	1.84303e-05	377.995	315.92	341.387	583.5	671.285	611.112
RS10260|cas5e	279.581	1.68841	0.351106	4.80883	1.51817e-06	1.86668e-05	104.235	113.124	178.741	537.736	312.895	430.755
RS09600	2296.24	-0.699782	0.145535	-4.80832	1.52201e-06	1.86749e-05	2595.57	2888.81	3042.84	1773.38	1569.12	1907.76
RS12300|dnaG	9014.53	-0.770779	0.160326	-4.80758	1.52769e-06	1.87054e-05	13234.4	10897.2	9969.69	7288.04	6481.66	6216.19
RS08625|hyfR	533.927	1.17384	0.244233	4.80622	1.53814e-06	1.87942e-05	302.396	256.599	422.71	762.159	725.136	734.56
RS05100|ftnA	6773.34	-0.75605	0.157476	-4.80105	1.5784e-06	1.92459e-05	7708.81	9394.83	8422.86	5792.76	4698.07	4622.74
RS15905|adeQ	442.252	1.66732	0.347415	4.79921	1.59289e-06	1.93824e-05	213.052	121.402	299.031	711.994	629.504	678.527
RS25050	1090.51	-1.36486	0.284477	-4.7978	1.6042e-06	1.94796e-05	1902.58	1411.29	1399.43	814.084	430.811	584.847
RS15730	3404.38	-0.961571	0.200587	-4.79378	1.63671e-06	1.98333e-05	4294.25	5636.9	3566.35	2333.12	2319.32	2276.35
RS04715|yebQ	751.478	0.804624	0.167883	4.79275	1.64507e-06	1.98935e-05	554.393	597.351	491.326	950.498	1038.03	877.27
RS09855|nrdF	357.603	1.14043	0.238173	4.78823	1.68263e-06	2.03058e-05	193.579	200.037	274.465	481.41	456.808	539.32
RS06495|yehB	958.659	1.41966	0.296572	4.78689	1.69387e-06	2.03995e-05	462.758	354.548	745.461	1356.22	1347.21	1485.76
RS24335|ybdO	407.624	1.36989	0.286511	4.78129	1.74176e-06	2.09332e-05	177.543	190.38	312.585	596.702	609.077	559.457
RS27000	25011.3	-0.66858	0.139891	-4.77928	1.75926e-06	2.10572e-05	29548.9	35161	27407.5	19213.3	20172	18565.4
RS13680|def	12245.8	-0.5773	0.120782	-4.77967	1.7558e-06	2.10572e-05	15903.3	14593	13495.4	9794.53	10401.7	9286.63
RS03815|grxD	10949.7	-0.61572	0.128853	-4.77847	1.76636e-06	2.10991e-05	12093.6	14630.3	13031.2	8103	9139.87	8700.03
RS00230|msbA	3424.44	-0.603056	0.126274	-4.77576	1.79031e-06	2.12554e-05	4454.62	3869.68	4065.3	2899.02	2527.3	2730.74
RS01410	347.77	1.21426	0.254231	4.77623	1.78614e-06	2.12554e-05	207.325	172.446	247.357	469.969	417.812	571.714
RS05155|yecF	846.415	-1.04988	0.219818	-4.77611	1.78716e-06	2.12554e-05	1390.56	1145.04	889.47	581.74	553.369	518.307
RS11740	1336.86	-1.04782	0.219434	-4.77512	1.79597e-06	2.12796e-05	1845.3	1358.87	2200.8	818.485	909.902	887.776
RS26215|ybjN	2361.23	-0.558892	0.117121	-4.77193	1.82465e-06	2.15732e-05	2620.77	2968.82	2849.69	1839.39	1897.8	1990.93
RS25005|tolR	1167.58	-0.883821	0.185227	-4.77155	1.82811e-06	2.15732e-05	1665.47	1271.96	1605.28	856.329	719.565	886.901
RS09850|nrdE	907.937	0.674469	0.141397	4.77003	1.84201e-06	2.16935e-05	634.574	709.096	753.932	1126.52	1115.09	1108.41
RS09955|alaS	19078.5	-0.58894	0.123495	-4.76892	1.85215e-06	2.16989e-05	23710.6	24492.8	20556.9	14928.1	14638.3	16144.6
RS15575|rfaQ	3330.6	-0.616467	0.129272	-4.76877	1.85357e-06	2.16989e-05	4143.06	4247.68	3705.28	2853.26	2473.45	2560.89
RS05940	264.126	1.40785	0.295191	4.76929	1.84876e-06	2.16989e-05	145.471	108.986	177.894	312.432	420.598	419.374
RS14950|gadW	19131.4	-0.978105	0.205247	-4.7655	1.88387e-06	2.20097e-05	24198.6	30551.8	21387.9	14906.1	13195.4	10548.3
RS04430|ydjK	317.292	1.81214	0.380298	4.76505	1.88811e-06	2.20154e-05	134.016	78.6352	207.543	542.136	449.38	492.042
RS28835	17320	-1.38659	0.291127	-4.76282	1.90905e-06	2.22066e-05	24845.7	34745.7	15579.3	9548.11	10794.4	8406.73
RS17840|lamB	659.044	0.847401	0.177932	4.7625	1.91208e-06	2.22066e-05	460.467	521.475	432.028	935.537	843.052	761.702
RS10985|guaD	935.782	0.74717	0.156941	4.76082	1.92806e-06	2.23479e-05	639.155	711.855	744.614	1250.61	1212.58	1055.88
RS04195|hxpB	2508.17	-0.853407	0.179518	-4.75387	1.99555e-06	2.30847e-05	3209.52	3786.9	2692.13	1740.82	1953.5	1666.11
RS15195|cspA	44281	-1.34132	0.282511	-4.74784	2.056e-06	2.37371e-05	83021.5	68226.4	39255.3	22986.2	23041.9	29154.8
RS13740|rpsM	25720.5	-0.727076	0.153251	-4.74436	2.09164e-06	2.40551e-05	35472	34018.7	26714.6	18506.6	19208.2	20403.1
RS11135|fau	3015.91	-0.503952	0.106221	-4.74435	2.09175e-06	2.40551e-05	3678.01	3628.25	3307.13	2507.38	2502.23	2472.47
RS10180|rpoS	22723.9	-0.684664	0.144453	-4.73969	2.14046e-06	2.45671e-05	31324.3	28997.1	23731.1	17686.3	17529.5	17075.2
RS14745|yhiJ	920.21	0.88068	0.185835	4.73903	2.14742e-06	2.45988e-05	632.283	638.738	671.762	1254.13	1348.14	976.204
RS24895|odhB	6633.81	-1.13901	0.240411	-4.73776	2.16094e-06	2.47055e-05	12378.8	8132.53	6862.47	4380.21	4072.28	3976.61
RS08090|oxc	484.739	1.30644	0.275831	4.73636	2.17589e-06	2.47798e-05	276.051	195.898	363.412	709.353	638.788	724.93
RS25040	2188.1	-1.24832	0.263543	-4.73668	2.17251e-06	2.47798e-05	3371.03	2410.1	3457.92	1664.25	947.041	1278.26
RS17785|pgi	13708.4	-0.613694	0.129591	-4.73562	2.18389e-06	2.48228e-05	18091.1	16507.9	15144.7	11734.3	10164.9	10607.8
RS20515|satP	984.197	-0.607848	0.128387	-4.7345	2.196e-06	2.49121e-05	1210.73	1230.57	1124.97	775.36	811.484	752.071
RS07615|prmB	1907.47	-0.676368	0.143016	-4.72932	2.25268e-06	2.55058e-05	2596.71	2147.98	2294.83	1581.52	1385.28	1438.48
RS02085|oppA	16071	-0.741569	0.156833	-4.72841	2.26286e-06	2.55717e-05	23821.7	18980	17537	11661.2	12447.1	11978.9
RS19430|yjgN	502.434	1.89376	0.400738	4.72568	2.29347e-06	2.58677e-05	130.58	154.511	352.4	838.727	723.279	815.108
RS16130|rnpA	3430.61	-1.05169	0.22279	-4.72053	2.35227e-06	2.64799e-05	5799.36	3606.18	4479.54	2206.39	1947.93	2544.26
RS20990|yacG	1033.45	-0.676871	0.143459	-4.71822	2.37913e-06	2.67311e-05	1162.62	1405.78	1246.95	784.161	811.484	789.718
RS02050|galU	14364.8	-0.735714	0.155966	-4.71714	2.39188e-06	2.68229e-05	17388.9	20683.8	15779.2	11277.5	11323.6	9735.77
RS02910	405.115	1.40817	0.298881	4.71148	2.4593e-06	2.74587e-05	175.252	180.723	307.503	653.908	531.086	582.22
RS15865	349.55	0.965948	0.205032	4.7112	2.46262e-06	2.74587e-05	253.142	197.278	258.37	468.209	447.523	472.78
RS01150|lolD	102.603	-1.83332	0.389108	-4.71159	2.45791e-06	2.74587e-05	111.108	173.825	195.683	38.724	45.4951	50.7801
RS06695|mglC	458.182	1.56558	0.332422	4.70961	2.48188e-06	2.76209e-05	193.579	157.27	341.387	723.435	629.504	703.917
RS21545|mltD	30800.2	-0.960069	0.204098	-4.70396	2.55169e-06	2.82371e-05	49694.9	39535.6	32829.1	24010.6	18169.3	20561.6
RS07045|rcsC	5295.88	-0.643111	0.136715	-4.70403	2.55071e-06	2.82371e-05	6288.46	6775.04	6308.46	4686.49	3776.09	3940.71
RS13560|yhdJ	464.423	1.10353	0.23458	4.70429	2.54756e-06	2.82371e-05	324.159	219.351	339.693	654.788	630.432	618.116
RS08660|upp	6637.99	-1.02448	0.217814	-4.70346	2.5579e-06	2.82525e-05	9263.17	9898.38	7541.01	5571.86	3646.11	3907.44
RS10715|yqeG	3620.23	-0.956603	0.203462	-4.70164	2.58082e-06	2.84521e-05	4659.65	5796.93	3879.78	2705.4	2117.84	2561.77
RS25735	147.913	1.31822	0.28115	4.68867	2.7499e-06	3.02593e-05	93.9261	92.4308	68.6163	220.903	201.478	210.125
RS27745	75.9443	1.92027	0.410229	4.68096	2.85533e-06	3.13605e-05	24.0542	28.9709	41.5086	109.131	135.557	116.444
RS18475	867.401	0.74881	0.160092	4.67739	2.90552e-06	3.18521e-05	623.119	586.315	730.213	1143.24	1077.03	1044.49
RS24635	4511.53	-1.08043	0.231167	-4.6738	2.95682e-06	3.2354e-05	6311.37	6583.28	5484.22	3800.23	2215.33	2674.71
RS08680|ppx	3246.62	-0.505995	0.108295	-4.67235	2.97769e-06	3.24612e-05	3897.93	3884.85	3648.52	2524.98	2790.06	2733.37
RS03625|uidA	747.121	1.4493	0.310173	4.67256	2.97475e-06	3.24612e-05	327.596	299.366	572.649	917.935	1081.67	1283.51
RS02225|rluB	3812.13	-0.847261	0.181384	-4.67109	2.99611e-06	3.26015e-05	5926.51	4166.28	4608.3	2949.19	2533.8	2688.72
RS03255	3137.08	1.58609	0.339629	4.67007	3.01096e-06	3.27024e-05	1383.69	900.856	2415.97	4804.42	4379.6	4937.93
RS05950	867.577	1.23215	0.2639	4.66899	3.02679e-06	3.28136e-05	505.139	375.242	671.762	1373.82	1221.87	1057.63
RS06405|gatD	477.069	1.39859	0.299603	4.66815	3.03926e-06	3.2888e-05	216.488	195.898	372.73	686.471	684.284	706.544
RS10235|cysD	383.686	1.41458	0.303249	4.66477	3.08967e-06	3.33719e-05	183.27	160.029	282.936	490.211	663.857	521.809
RS15425	159.381	2.49864	0.535885	4.66264	3.12185e-06	3.36575e-05	37.7995	20.6935	83.8643	220.023	327.75	266.158
RS21380|lpxD	11370.4	-0.730458	0.156868	-4.65651	3.2162e-06	3.45476e-05	14783	16036.1	11749.5	8554.49	8265.25	8833.99
RS09755	1157.57	1.53712	0.330099	4.65655	3.21546e-06	3.45476e-05	523.466	365.585	888.623	1859.63	1588.61	1719.52
RS25415	109.245	1.86358	0.400338	4.65502	3.23945e-06	3.47338e-05	51.5448	27.5913	60.9922	178.659	177.338	159.344
RS25795	1916.82	1.21316	0.261022	4.64773	3.356e-06	3.58152e-05	1116.8	805.666	1540.9	2935.98	2424.24	2677.34
RS06155|galF	14358.9	-0.721781	0.155281	-4.64824	3.34785e-06	3.58152e-05	18477.1	18152.3	17004.1	12792.1	9569.76	10157.8
RS19775|mtnA	739.164	1.31096	0.282073	4.64757	3.35862e-06	3.58152e-05	415.795	291.088	565.025	1130.92	1106.74	925.424
RS28520	62513.8	-0.741572	0.159616	-4.64598	3.38465e-06	3.58784e-05	84082.1	84970.1	65656.5	51030.3	42390.3	46953.2
RS22320|fdeC	1494.13	1.39551	0.300381	4.64581	3.38751e-06	3.58784e-05	688.409	578.038	1200.36	2445.77	2000.86	2051.34
RS09980|srlA	300.31	1.65885	0.357063	4.64582	3.38731e-06	3.58784e-05	129.435	110.365	192.295	356.437	620.219	393.108
RS07895	194.094	1.03823	0.22348	4.64571	3.38902e-06	3.58784e-05	125.998	133.818	121.984	249.946	254.401	278.415
RS24645	3215.98	-1.20545	0.259556	-4.6443	3.41239e-06	3.60607e-05	4727.23	4832.61	3900.11	2648.19	1411.28	1776.43
RS21945|frsA	3100.98	-0.552429	0.11901	-4.64188	3.45259e-06	3.64198e-05	3844.1	3778.63	3440.98	2397.37	2460.45	2684.34
RS13025|yraR	381.624	1.14358	0.246402	4.64111	3.46537e-06	3.64891e-05	213.052	201.416	297.337	586.141	488.376	503.423
RS27510|mobH	578.322	6.05141	1.30435	4.63942	3.49397e-06	3.67242e-05	20.6179	16.5548	14.4009	27.2828	1538.48	1852.6
RS01750|dsbB	1918.01	-0.671908	0.144979	-4.63453	3.57746e-06	3.75346e-05	2248.5	2594.96	2227.91	1629.05	1394.56	1413.09
RS24465|dacA	3559.15	-0.807477	0.174267	-4.63356	3.59423e-06	3.76431e-05	5256.42	4529.11	3805.24	2861.18	2426.1	2476.84
RS20510|mog	2025.38	-0.708029	0.152821	-4.63305	3.60316e-06	3.76694e-05	2531.42	2837.76	2170.31	1581.52	1538.48	1492.76
RS12525	4257.54	-0.567867	0.122586	-4.63241	3.61432e-06	3.77188e-05	5130.42	5525.16	4600.68	3356.67	3407.49	3524.84
RS18875|ecnA	411.431	-0.971169	0.209894	-4.62694	3.71109e-06	3.866e-05	641.446	477.329	515.893	292.19	257.187	284.544
RS09315|rseC	1368.58	-0.973569	0.210662	-4.62147	3.8103e-06	3.9623e-05	1940.37	1931.39	1569.7	1143.24	814.27	812.482
RS21170	198.588	1.4802	0.320338	4.62076	3.82333e-06	3.96882e-05	124.853	68.9782	119.443	307.152	265.543	305.556
RS28030	1628.23	-1.0716	0.232048	-4.61802	3.87416e-06	4.01448e-05	2619.62	1585.12	2414.28	1155.56	988.822	1005.97
RS04575|yeaW	267.989	1.07944	0.23389	4.61518	3.92758e-06	4.06266e-05	151.198	157.27	206.696	373.159	351.891	367.718
RS12125|parE	4759.74	-0.568327	0.123205	-4.61285	3.97182e-06	4.10119e-05	5585.16	6169.41	5302.94	4098.58	3665.61	3736.72
RS05470	7141.53	-0.731975	0.15871	-4.61202	3.98779e-06	4.11044e-05	8357.13	10401.9	7988.29	5606.18	5617.25	4878.39
RS16915|yihF	830.551	1.11145	0.2412	4.60802	4.06517e-06	4.18285e-05	516.593	401.453	656.514	1193.4	1233.01	982.332
RS24025	624.075	1.63661	0.355392	4.60509	4.12285e-06	4.23476e-05	277.196	177.964	454.053	1037.63	831.911	965.698
RS02705|cybB	2391.29	-0.865351	0.188087	-4.60081	4.20846e-06	4.31514e-05	2757.07	3800.7	2706.53	1595.61	1807.73	1680.12
RS23170|apt	1786.43	-1.00732	0.218978	-4.60011	4.2226e-06	4.32209e-05	2817.78	1854.13	2485.43	1256.77	999.964	1304.52
RS15170|bisC	1585.65	1.13666	0.247294	4.59642	4.29822e-06	4.39182e-05	910.625	749.104	1312.18	2441.37	2097.42	2003.19
RS07160	418.895	0.900049	0.196151	4.58855	4.46327e-06	4.55253e-05	297.814	249.701	327.833	579.98	529.229	528.814
RS17825|malF	568.236	1.03284	0.22511	4.58817	4.47153e-06	4.55304e-05	421.522	299.366	397.297	862.489	658.286	770.457
RS00865|pyrC	2401.79	-0.745632	0.162652	-4.58421	4.55696e-06	4.62398e-05	3130.49	2916.4	2980.15	2123.66	1635.97	1624.09
RS25285	216.948	1.20827	0.26356	4.58444	4.55213e-06	4.62398e-05	109.962	128.3	154.175	293.95	272.971	342.328
RS07265|arnE	241.646	-3.33205	0.72701	-4.58322	4.57863e-06	4.63794e-05	502.848	633.22	182.977	16.7217	20.4264	93.6805
RS20285|yjjG	1831.01	-0.53113	0.115912	-4.58217	4.60176e-06	4.65333e-05	2162.59	2193.51	2137.27	1600.89	1412.21	1479.63
RS06765|rihB	233.016	1.4432	0.315059	4.58072	4.63384e-06	4.67771e-05	93.9261	110.365	170.27	360.837	351.891	310.809
RS13985|pabA	362.764	1.10163	0.240522	4.58018	4.64579e-06	4.68171e-05	185.561	222.11	282.936	468.209	529.229	488.54
RS09560|yfjF	1587.47	-1.01583	0.221912	-4.57765	4.70223e-06	4.73046e-05	1901.43	2726.02	1746.75	1155.56	1024.1	970.951
RS15520|yibB	5849.01	-0.838813	0.183266	-4.57703	4.71627e-06	4.73645e-05	6163.61	8764.37	7581.67	4647.76	4192.05	3744.59
RS25655|glnQ	5535.65	-0.789644	0.172754	-4.57091	4.85617e-06	4.86862e-05	7250.63	8138.05	5654.49	3943.69	4202.26	4024.76
RS18420	1338.03	1.47763	0.323308	4.57034	4.86937e-06	4.87353e-05	613.956	451.118	1053.81	2201.99	1787.31	1920.01
RS20575|espX1	323.769	1.01655	0.222466	4.56945	4.88999e-06	4.88583e-05	232.524	182.103	227.027	483.17	430.811	386.979
RS13395|sspB	3905.13	-0.901217	0.197253	-4.56883	4.90447e-06	4.89196e-05	5067.43	6191.49	4002.62	2933.34	2584.86	2651.07
RS14040|yhfT	371.431	2.01142	0.440327	4.56801	4.92366e-06	4.90276e-05	123.707	71.7374	245.663	614.304	613.72	559.457
RS11410|rdgB	843.72	-0.782091	0.171273	-4.56635	4.963e-06	4.93355e-05	1143.15	1059.51	998.748	602.862	551.512	706.544
RS22360|ykgF	1644.55	0.788534	0.172703	4.56584	4.975e-06	4.93712e-05	1017.15	1324.38	1276.6	2311.12	1995.29	1942.78
RS03505|mlc	866.865	0.857201	0.18777	4.56517	4.99079e-06	4.94443e-05	503.993	680.125	665.832	1044.67	1113.24	1193.33
RS21235|fhuA	3706.87	-0.796047	0.17444	-4.56344	5.0321e-06	4.96857e-05	5639	4345.63	4128.84	2540.82	2644.29	2942.62
RS20135|hpaB	594.635	1.39908	0.306585	4.56345	5.03206e-06	4.96857e-05	265.742	238.665	474.384	873.931	889.476	825.614
RS29235|floR	22193.3	-0.638471	0.139935	-4.56263	5.05164e-06	4.97947e-05	27003.7	30453.9	23620.9	17013	16780.3	18287.8
RS10280	778.359	1.41663	0.31086	4.55712	5.186e-06	5.10334e-05	439.849	260.738	570.108	1141.48	998.107	1259.87
RS26735	255.349	1.66193	0.36489	4.55461	5.24821e-06	5.1559e-05	100.799	84.1534	181.282	430.365	400.171	335.324
RS17550|rplJ	17513.2	-0.731238	0.160588	-4.5535	5.27604e-06	5.17458e-05	25591.4	20929.4	19056.7	12507	12620.7	14374.3
RS21230|mrcB	3206.7	-0.450289	0.0989187	-4.55211	5.31112e-06	5.20029e-05	3832.64	3643.43	3633.27	2617.39	2784.49	2728.99
RS19055|yjfK	229.398	1.42183	0.31255	4.54914	5.38656e-06	5.26536e-05	131.726	84.1534	156.716	317.713	316.609	369.469
RS10820|sctT	291.152	1.44458	0.317706	4.54692	5.44371e-06	5.31237e-05	162.652	103.467	201.613	418.043	484.662	376.473
RS23845	2370.84	-1.01606	0.223563	-4.54484	5.49772e-06	5.35617e-05	3241.59	3854.5	2423.59	1786.59	1362.07	1556.67
RS07090	1535.77	1.11882	0.246217	4.54402	5.51914e-06	5.35923e-05	861.371	739.447	1302.01	2238.95	1994.36	2078.48
RS13375|nanA	2779.86	1.61336	0.355044	4.54411	5.51667e-06	5.35923e-05	2084.7	771.177	1252.04	5002.44	4128.91	3439.91
RS25990	1923.86	-0.945678	0.208155	-4.54315	5.54208e-06	5.37261e-05	2403.13	3075.05	2121.17	1519.92	1266.44	1157.44
RS06120|gndA	12949.8	-0.656346	0.144584	-4.53955	5.6374e-06	5.456e-05	16949.1	17059.7	13530.1	10704.5	9679.32	9776.05
RS22925|dxs	2905.92	-0.631474	0.139163	-4.53766	5.68808e-06	5.49512e-05	3934.59	3117.82	3542.63	2245.11	2237.62	2357.77
RS19460|lptG	2740.02	-0.487511	0.107452	-4.537	5.70593e-06	5.49512e-05	3303.45	3281.98	3011.49	2284.72	2342.53	2215.94
RS03840|purR	2656.49	-0.60004	0.132249	-4.53721	5.7002e-06	5.49512e-05	3273.67	3112.3	3217.34	2312.88	1883.87	2138.89
RS07035|rcsD	9651.49	-0.460017	0.101495	-4.53241	5.83155e-06	5.5984e-05	10740.8	12013.2	10779.5	8174.29	8083.27	8117.81
RS11430	561.189	1.72174	0.379875	4.53238	5.83227e-06	5.5984e-05	210.761	157.27	413.392	984.822	775.274	825.614
RS21970|prfH	430.331	1.03507	0.228416	4.53151	5.85641e-06	5.61239e-05	300.105	217.971	326.986	599.342	542.227	595.353
RS05145|uvrY	9695.27	-0.753701	0.166369	-4.53029	5.89026e-06	5.63562e-05	10750	14448.2	11318.3	7887.38	6989.53	6778.27
RS26400|infA	7282.69	-1.05251	0.23235	-4.52983	5.90319e-06	5.6388e-05	12098.1	10138.4	7246.22	5581.54	4222.69	4409.11
RS24640	5411	-1.16962	0.258413	-4.52616	6.00654e-06	5.72819e-05	8061.6	8128.39	6285.59	4538.63	2485.52	2966.26
RS05790	495.706	0.698489	0.154445	4.52258	6.10895e-06	5.80697e-05	386.013	390.417	358.329	614.304	635.075	590.1
RS01250	376.939	1.56019	0.344964	4.52275	6.10411e-06	5.80697e-05	172.961	120.022	277.854	570.299	519.016	601.482
RS20810	2247.07	-0.476139	0.105316	-4.52105	6.15349e-06	5.83984e-05	2649.4	2530.12	2663.33	1924.76	1918.22	1796.57
RS14315	1354.1	1.16859	0.25856	4.51963	6.19484e-06	5.86454e-05	790.353	597.351	1111.41	2066.45	1796.59	1762.42
RS12280|ttdB	297.366	1.46844	0.324915	4.51947	6.19951e-06	5.86454e-05	195.87	95.19	181.282	450.607	425.24	436.008
RS13440|argR	4056.23	-0.599713	0.132804	-4.51579	6.30813e-06	5.95768e-05	4682.56	5501.7	4479.54	3334.67	3180.02	3158.87
RS02340|rnb	3945.19	-0.700381	0.155263	-4.51094	6.45406e-06	6.0857e-05	5603.49	4173.18	4875.99	2973.83	2902.4	3142.24
RS11335|yqgB	511.71	-1.02196	0.226627	-4.50942	6.5005e-06	6.11965e-05	579.592	733.928	743.766	363.478	273.899	375.598
RS24950	631.161	1.02512	0.227373	4.50856	6.52698e-06	6.13473e-05	403.195	325.577	516.74	807.924	890.404	843.125
RS11795|gspD	428.163	1.34785	0.299056	4.507	6.57512e-06	6.17009e-05	250.851	155.891	315.974	632.786	598.864	614.614
RS05065|araH	746.068	0.741557	0.164564	4.50619	6.60027e-06	6.18379e-05	557.829	524.235	592.133	936.417	1029.67	836.121
RS26630	1231.49	-0.671482	0.149066	-4.50459	6.65001e-06	6.20795e-05	1418.05	1576.84	1544.29	1061.39	915.473	872.892
RS17420|argC	495.127	0.717696	0.159334	4.50434	6.65781e-06	6.20795e-05	344.777	380.76	397.297	616.944	629.504	601.482
RS01475	262.437	1.55988	0.346256	4.505	6.63719e-06	6.20795e-05	128.289	93.8104	175.353	502.532	346.32	328.32
RS03720|gstA	10027.9	-0.645955	0.143506	-4.50123	6.75611e-06	6.27965e-05	11229.9	13536.3	11942.6	6953.6	8449.09	8055.65
RS27280	3257.12	-0.858588	0.190739	-4.50138	6.75147e-06	6.27965e-05	3795.99	5214.75	3586.68	2429.05	2354.6	2161.66
RS15770|rpoZ	7567.15	-0.760478	0.168961	-4.50089	6.76686e-06	6.27969e-05	10393.7	10341.2	7816.33	6185.28	5371.21	5295.14
RS12115|mdaB	1768.59	-0.81583	0.181446	-4.49626	6.91596e-06	6.40792e-05	2167.17	2703.95	1897.54	1346.54	1262.72	1233.61
RS15540|rfaL	6363.34	-0.709936	0.158062	-4.49151	7.07204e-06	6.54219e-05	8147.51	8485.7	7062.39	5562.18	4556.94	4365.34
RS19770|mtnK	713.81	1.21085	0.269656	4.49035	7.11076e-06	6.56766e-05	413.504	320.059	556.554	1128.28	1037.1	827.365
RS17075	477.568	1.06018	0.236238	4.48777	7.19718e-06	6.63702e-05	249.706	286.949	390.52	661.829	658.286	618.116
RS19415|argF	450.94	1.6432	0.366237	4.48671	7.233e-06	6.65959e-05	243.979	113.124	297.337	647.747	721.422	682.029
RS23030|ppiD	7515.39	-0.555863	0.123922	-4.48558	7.27142e-06	6.67835e-05	9730.51	8208.41	8897.24	5917.73	5844.73	6493.72
RS07465|yfcE	2314.06	-0.698052	0.155626	-4.48545	7.27616e-06	6.67835e-05	2716.98	3326.13	2548.12	1836.75	1747.38	1709.01
RS12270|ttdR	490.525	0.954984	0.21301	4.48328	7.35029e-06	6.73585e-05	296.669	303.504	399.838	711.994	601.65	629.498
RS06530	1016.24	1.358	0.303392	4.47606	7.60331e-06	6.95685e-05	555.538	361.446	792.052	1372.06	1385.28	1631.09
RS21075|acnB	10661.8	-0.706942	0.158012	-4.47397	7.67795e-06	7.01032e-05	14438.3	11915.3	13314.9	7089.13	7961.64	9251.61
RS00990|rluC	1605.34	-0.656018	0.146637	-4.47376	7.68565e-06	7.01032e-05	2096.15	1844.48	1951.75	1244.45	1119.74	1375.44
RS10495|fucI	615.726	0.720589	0.161121	4.47236	7.73622e-06	7.04549e-05	518.884	435.942	440.5	762.159	742.777	794.096
RS11330|speA	9496.93	-0.539437	0.120747	-4.46748	7.91455e-06	7.19672e-05	10790	12471.3	10496.6	7663.83	7539.19	8020.63
RS03150|ydeP	861.242	0.863657	0.193772	4.45708	8.30837e-06	7.54312e-05	533.775	580.797	716.659	1078.11	1015.75	1242.36
RS20640|caiE	353.489	1.51003	0.339004	4.45431	8.41632e-06	7.62932e-05	151.198	136.577	261.758	639.826	476.306	455.27
RS13730|rpsD	22947.3	-0.774669	0.174058	-4.45063	8.56179e-06	7.74921e-05	35014.9	25560.6	26317.3	16126.8	16063.5	18600.4
RS09745	832.398	0.977602	0.219706	4.4496	8.60296e-06	7.77448e-05	481.085	506.3	692.94	1247.09	1072.38	994.59
RS22405|yahC	282.458	2.02009	0.454234	4.44726	8.69726e-06	7.84761e-05	109.962	48.2848	175.353	440.046	430.811	490.291
RS17865|plsB	5226.54	-0.679921	0.152925	-4.44609	8.74462e-06	7.86613e-05	6401.86	7092.34	5814.59	4556.23	3756.6	3737.59
RS15530|rfaF	2170.15	-0.569507	0.128088	-4.44621	8.74004e-06	7.86613e-05	2752.49	2535.64	2491.36	1791.87	1596.97	1852.6
RS12820|yhaK	491.272	0.820423	0.184589	4.4446	8.80561e-06	7.90887e-05	356.232	393.176	317.668	571.179	668.5	640.88
RS03605|manA	3668.61	-0.638325	0.143693	-4.4423	8.9004e-06	7.95267e-05	4619.56	4927.8	3856.07	2984.39	2785.41	2838.43
RS03915|ydhV	1203.26	0.69983	0.157545	4.4421	8.90838e-06	7.95267e-05	970.187	815.323	964.016	1370.3	1634.11	1465.62
RS20690|yaaU	440.73	1.74219	0.392165	4.4425	8.89216e-06	7.95267e-05	194.725	106.226	305.808	774.48	610.006	653.137
RS01455	245.169	1.58527	0.356874	4.4421	8.90862e-06	7.95267e-05	150.053	68.9782	147.398	369.638	344.463	390.481
RS06175|wzxC	501.663	2.01115	0.453276	4.43692	9.1255e-06	8.1339e-05	305.832	77.2556	214.32	770.08	767.846	874.644
RS23115|ylaC	9465.49	-0.79703	0.179729	-4.43461	9.22378e-06	8.20902e-05	12221.8	14147.4	9679.13	6514.43	6759.27	7470.8
RS13530|accC	5405.06	-0.799441	0.180501	-4.429	9.46695e-06	8.41268e-05	8176.15	6032.84	6387.24	3537.97	3848.51	4447.64
RS07065|atoA	161.14	1.37628	0.311139	4.42334	9.71844e-06	8.62309e-05	75.599	81.3943	110.972	274.588	208.906	215.378
RS21460|proS	5844.87	-0.718223	0.162421	-4.42197	9.78043e-06	8.66499e-05	8645.78	6374.97	6790.47	4552.71	4191.12	4514.18
RS21290|mtnN	3674.24	-0.72938	0.164966	-4.42139	9.80683e-06	8.67527e-05	4236.98	5407.89	4107.66	2853.26	2902.4	2537.25
RS10465|sdaC	2079.2	-0.580942	0.131404	-4.42105	9.82237e-06	8.67593e-05	2580.68	2618.41	2278.74	1591.2	1788.24	1617.96
RS04310|ydjX	484.978	1.46178	0.330759	4.41947	9.89431e-06	8.72633e-05	213.052	191.759	368.495	554.457	783.63	798.473
RS04070|ppsA	31437.1	-0.599094	0.135637	-4.41689	1.00132e-05	8.81791e-05	38122.5	36588.8	38904.6	21510.3	26548.7	26947.6
RS21370|bamA	14365.7	-0.393947	0.0892332	-4.4148	1.01102e-05	8.88999e-05	17090	16049.9	15805.5	12287.8	12511.2	12449.9
RS02990|ompC	308.239	1.08367	0.245557	4.41311	1.01898e-05	8.94662e-05	174.107	172.446	244.816	447.086	388.101	422.876
RS23470	977.202	-0.888887	0.201624	-4.40865	1.04019e-05	9.11918e-05	1209.58	1538.21	1060.59	630.145	694.497	730.183
RS12620	6936.19	-0.837251	0.190131	-4.40354	1.06499e-05	9.30878e-05	7677.88	10985.5	8020.48	5527.85	4738.92	4666.52
RS14415|yrhB	173.895	1.59145	0.361381	4.40381	1.06365e-05	9.30878e-05	91.6352	55.1826	111.819	257.867	303.61	223.257
RS04030|ydiF	542.977	1.51968	0.345288	4.40118	1.07663e-05	9.39649e-05	250.851	171.066	418.475	821.125	833.767	762.577
RS03055|ddpD	402.784	1.07295	0.243842	4.40018	1.08161e-05	9.42593e-05	254.288	201.416	321.056	582.62	532.014	525.311
RS27490	1015.36	-1.1953	0.271939	-4.39549	1.10525e-05	9.61761e-05	1416.91	1667.89	1156.31	813.204	467.021	570.838
RS12340	129.577	1.37698	0.313375	4.39403	1.11268e-05	9.66793e-05	83.6171	53.803	77.9345	176.898	183.837	201.369
RS16520|rho	36634	-0.715748	0.162951	-4.39241	1.12103e-05	9.72613e-05	54044.1	40826.8	41747.5	29989.1	25631.4	27564.8
RS20235|yjjQ	155.366	2.03674	0.463848	4.39096	1.12853e-05	9.77669e-05	33.2178	48.2848	99.9595	249.066	260.901	240.768
RS04880|znuB	4756.39	-0.907651	0.206811	-4.38879	1.13983e-05	9.84555e-05	6518.7	6537.76	5559.61	4161.07	2661	3100.21
RS20565	294.165	1.1315	0.257805	4.38897	1.13889e-05	9.84555e-05	166.089	158.65	227.027	450.607	353.748	408.867
RS20560	1118.55	1.30016	0.296387	4.38671	1.15078e-05	9.91904e-05	489.103	518.716	928.437	1776.9	1633.18	1364.93
RS13980|argD	532.299	1.34319	0.306208	4.38653	1.15172e-05	9.91904e-05	248.56	235.906	416.78	889.772	617.434	785.341
RS01415	1268.27	1.27512	0.290816	4.38462	1.16188e-05	9.99184e-05	662.064	518.716	1041.95	2073.49	1619.25	1694.13
RS05710	338.19	1.3419	0.306122	4.38356	1.16758e-05	0.000100261	183.27	129.679	259.217	470.849	480.948	505.174
RS06170|wcaK	192.078	1.41844	0.323632	4.38289	1.17114e-05	0.00010042	117.98	74.4965	120.29	245.545	255.33	338.826
RS19005|hflX	13049	-0.623676	0.14231	-4.38252	1.17317e-05	0.000100447	16844.8	16861	13774.9	10712.5	9386.85	10713.7
RS17460|btuB	1661.52	0.586345	0.133806	4.38204	1.17571e-05	0.000100518	1287.47	1314.73	1382.49	2183.51	1970.22	1830.71
RS10370	161.595	1.3095	0.298863	4.38161	1.17808e-05	0.000100574	90.4897	71.7374	115.208	244.665	216.334	231.137
RS03660|ydgJ	4112.81	-0.539049	0.123142	-4.37747	1.20067e-05	0.000102354	5180.82	4796.75	4639.65	3112	3629.4	3318.22
RS17610|nudC	1109.6	0.864873	0.197711	4.37444	1.21744e-05	0.000103633	679.246	721.512	957.239	1549.84	1315.64	1434.1
RS09520|rpsP	6441.06	-0.740935	0.169454	-4.3725	1.22834e-05	0.000104409	9551.82	7097.86	7529.15	4595.84	4547.65	5324.03
RS16060|dgoT	324.532	1.11727	0.25557	4.37168	1.23296e-05	0.000104499	160.362	230.387	223.638	382.84	445.666	504.299
RS19070|yjfC	298.695	1.05219	0.240677	4.37178	1.23239e-05	0.000104499	235.961	168.307	178.741	445.326	375.103	388.73
RS02885|yncE	1383.78	-0.770574	0.176355	-4.36946	1.24556e-05	0.000105263	1997.65	1601.67	1634.93	893.293	1127.16	1048
RS14580	774.98	-0.718582	0.164453	-4.36953	1.24512e-05	0.000105263	1013.71	1029.16	850.503	579.98	549.655	626.872
RS10620|thyA	2147.93	-0.530061	0.12134	-4.3684	1.25163e-05	0.00010532	2580.68	2408.72	2624.36	1797.15	1626.68	1849.97
RS19785	622.721	1.04617	0.239458	4.36891	1.24868e-05	0.00010532	404.34	317.3	495.562	913.535	719.565	886.025
RS11390|yggR	242.402	1.49567	0.342367	4.36862	1.25036e-05	0.00010532	139.744	88.2921	151.633	462.928	319.394	292.423
RS16100|gyrB	11144.8	-0.405763	0.0929393	-4.36589	1.26604e-05	0.00010638	13220.7	12807.9	12078.2	9504.1	9490.84	9767.29
RS06535|yehI	1682.86	0.887558	0.203393	4.36375	1.27853e-05	0.000107171	1084.73	973.973	1481.6	2139.5	2109.49	2307.87
RS26640	3623.84	-0.753459	0.172667	-4.36365	1.27911e-05	0.000107171	4349.23	5060.24	4238.96	3177.13	2557.94	2359.52
RS08780	732.392	0.682908	0.156726	4.35733	1.31657e-05	0.000110007	555.538	521.475	608.228	836.087	910.831	962.195
RS01675	60.8741	1.84124	0.422564	4.35731	1.31671e-05	0.000110007	32.0723	22.073	25.4134	79.2082	104.917	101.56
RS00310|asnS	5572.81	-0.651728	0.14972	-4.35297	1.34306e-05	0.000112049	7492.32	7070.27	5870.5	4444.46	3980.36	4578.96
RS22015	387.179	1.62957	0.374457	4.35182	1.35011e-05	0.000112477	145.471	129.679	290.56	676.79	479.091	601.482
RS11290|cmtA	622.824	1.33363	0.306635	4.34925	1.36604e-05	0.000113643	318.432	238.665	502.339	868.65	844.909	963.946
RS02230|cobO	904.477	-0.782196	0.179978	-4.34607	1.38601e-05	0.000115061	1318.4	1063.64	1049.57	594.942	681.498	718.801
RS07640	311.653	0.954645	0.219665	4.34591	1.38701e-05	0.000115061	186.707	208.314	240.581	447.966	416.884	369.469
RS08160|fryC	318.841	1.10166	0.253605	4.344	1.39913e-05	0.000115903	176.398	184.862	245.663	409.242	389.958	506.926
RS00195|serC	6676.96	-0.64584	0.14871	-4.34294	1.4059e-05	0.000116136	7884.06	9447.26	7111.53	5103.65	5270.93	5244.36
RS24555|hscC	399.282	1.09094	0.251198	4.34294	1.40586e-05	0.000116136	248.56	206.935	308.35	488.451	506.017	637.378
RS03525	133.053	1.25302	0.288678	4.34056	1.42122e-05	0.000117236	62.9992	85.533	87.2528	188.34	190.337	183.859
RS01690|minE	3314.82	-0.689067	0.158764	-4.34021	1.42349e-05	0.000117258	4474.09	3499.96	4299.95	2332.24	2775.2	2507.49
RS10375	239.844	1.93243	0.445405	4.33859	1.43401e-05	0.000117959	100.799	48.2848	148.245	340.595	323.108	478.033
RS16065|dgoD	327.236	1.09622	0.253253	4.32856	1.5009e-05	0.000123288	216.488	155.891	251.593	435.645	465.164	438.635
RS10340|ygcS	290.681	1.4777	0.341586	4.32598	1.51852e-05	0.000124561	101.944	150.373	207.543	513.973	364.889	405.365
RS04810	4202.33	-0.65111	0.15059	-4.32371	1.53425e-05	0.000125676	4866.97	5835.56	4703.18	3112	3597.83	3098.46
RS25500|yvcK	2886.42	-0.795211	0.183962	-4.32269	1.5414e-05	0.000126085	3153.4	4468.41	3366.43	2270.64	2069.56	1990.05
RS28365	2207.92	-0.638535	0.147732	-4.32226	1.54439e-05	0.000126154	2923.16	2797.76	2346.51	1801.55	1609.97	1768.55
RS22755|aroL	1864.54	-0.610643	0.141417	-4.31802	1.57435e-05	0.000128423	2234.75	2308.01	2217.75	1670.41	1354.64	1401.71
RS19750	270.831	1.31005	0.303443	4.3173	1.5795e-05	0.000128664	168.38	104.847	192.295	424.204	350.034	385.228
RS09290|recO	1332.85	-0.530993	0.123042	-4.31553	1.59221e-05	0.000129519	1613.92	1651.34	1462.12	1072.83	1108.6	1088.27
RS16440|yifB	839.775	0.985438	0.228373	4.31504	1.59574e-05	0.000129577	453.594	514.578	720.894	1190.76	1086.31	1072.51
RS14880|shuT	287.559	0.918291	0.212823	4.31482	1.59734e-05	0.000129577	174.107	195.898	226.18	389	359.318	380.851
RS17010|yihP	416.103	1.69393	0.392708	4.31345	1.60725e-05	0.000130201	148.907	122.781	315.974	677.67	558.011	673.274
RS16920|yihG	956.664	-0.59779	0.138683	-4.31046	1.62913e-05	0.000131791	1105.35	1242.99	1108.87	783.281	716.78	782.714
RS16210	1544.02	0.716699	0.166416	4.30668	1.65722e-05	0.000133878	1131.69	1082.96	1288.46	2166.78	1907.08	1687.13
RS03430|ydfJ	601.848	0.684068	0.15906	4.30071	1.70255e-05	0.000137351	489.103	435.942	459.983	727.835	694.497	803.726
RS13090|yrbN	960.59	-1.13365	0.263856	-4.29646	1.73545e-05	0.000139813	1726.18	1007.08	1225.77	636.306	495.804	672.399
RS14230|nfuA	7239.51	-0.729391	0.169816	-4.29519	1.74545e-05	0.000140426	8917.25	10673.7	7505.43	5195.18	5390.71	5754.79
RS00730|ycdX	3467.92	-0.520567	0.12125	-4.29335	1.76e-05	0.000141403	4243.85	4225.61	3792.53	2919.26	2643.36	2982.89
RS25740	66.8509	2.50287	0.583038	4.29281	1.76429e-05	0.000141553	8.01808	19.3139	32.1903	104.731	130.914	105.938
RS05900|cobS	480.737	1.18881	0.277154	4.28936	1.79185e-05	0.000143568	240.542	251.081	386.284	782.401	647.145	576.967
RS13725|rpoA	28482.8	-0.750312	0.174956	-4.28857	1.79825e-05	0.000143884	42569.1	32443.2	32168.3	19200.1	20572.1	23943.7
RS02920	125.502	1.90835	0.445283	4.28569	1.82172e-05	0.000145398	75.599	26.2117	55.9096	201.541	180.123	213.627
RS08325|cysT	278.24	1.49878	0.349721	4.28564	1.82212e-05	0.000145398	127.144	103.467	204.155	359.957	507.874	366.842
RS13855|rpsJ	16302.3	-1.0471	0.244354	-4.28517	1.82603e-05	0.000145512	27956.7	16071.9	21886	10877	8722.99	12299.3
RS12395	286.205	1.48376	0.3463	4.2846	1.83067e-05	0.000145683	179.834	85.533	185.518	433.005	427.097	406.241
RS00915|flgA	282.485	1.06331	0.248208	4.28395	1.83603e-05	0.000145912	160.362	161.409	225.332	382.84	410.384	354.585
RS15765|gmk	12045.5	-0.62633	0.146407	-4.278	1.88581e-05	0.000149666	14193.1	16902.4	12766	9495.3	9696.96	9219.22
RS16005|yidK	433.244	1.63833	0.38301	4.27751	1.88994e-05	0.00014979	246.27	102.088	282.089	638.946	662.929	667.146
RS08925	7479.68	-0.488775	0.114314	-4.27573	1.90515e-05	0.000150792	8534.67	9513.48	8157.71	6139.52	6456.59	6076.1
RS09285|pdxJ	3260.72	-0.644196	0.150676	-4.27537	1.90817e-05	0.000150827	3856.7	4414.61	3660.38	2249.51	2648	2735.12
RS10255|cas6e	453.791	1.51658	0.354874	4.27358	1.92355e-05	0.000151839	176.398	173.825	353.247	793.842	670.356	555.079
RS11160	258.778	1.33343	0.312222	4.27078	1.94791e-05	0.000153555	108.817	131.059	199.919	392.521	334.25	386.104
RS25785	1203.62	0.850517	0.199411	4.26515	1.99766e-05	0.000157266	807.535	722.892	1043.65	1707.38	1463.27	1477
RS19935|fimD	1347.35	0.924957	0.216904	4.26436	2.00474e-05	0.000157611	944.988	709.096	1132.59	1732.02	1648.04	1917.39
RS01870|ycgV	2209.79	0.556736	0.130647	4.26137	2.03177e-05	0.000159373	1899.14	1694.11	1772.16	2838.29	2636.86	2418.18
RS24095	596.305	1.46512	0.343837	4.26109	2.03435e-05	0.000159373	281.778	193.139	474.384	868.65	845.838	914.042
RS08035	467.742	1.46485	0.343783	4.26098	2.0353e-05	0.000159373	237.106	148.993	358.329	661.829	649.002	751.195
RS10275|casA	581.884	0.991822	0.232821	4.26002	2.04405e-05	0.000159845	366.541	309.022	490.479	772.72	817.983	734.56
RS26560	926.739	0.656257	0.15407	4.25947	2.04917e-05	0.000160031	723.918	658.052	775.11	1235.65	1103.95	1063.76
RS17180|cpxR	9074.13	-0.966649	0.227014	-4.2581	2.06171e-05	0.00016037	11811.8	15328.3	8876.91	6673.73	6266.25	5487.75
RS17095|fdoI	4796.07	-0.88328	0.207421	-4.25839	2.05902e-05	0.00016037	7840.53	5516.88	5302.94	3779.11	3346.21	2990.77
RS21710	195.899	1.33645	0.313853	4.2582	2.06078e-05	0.00016037	120.271	74.4965	137.233	272.828	286.898	283.668
RS26335|hcp	354.776	1.87656	0.440857	4.25661	2.07549e-05	0.000161229	131.726	73.1169	249.052	508.693	611.863	554.204
RS13175|rlmE	27263.7	-0.648634	0.152415	-4.25572	2.08377e-05	0.000161658	33907.3	38042.9	27926	20655.7	21268.5	21782
RS20140|hpaA	669.021	0.582508	0.136887	4.25539	2.08686e-05	0.000161684	542.938	542.169	522.67	788.562	779.916	837.872
RS06515|apbC	7342.2	-0.447937	0.105331	-4.25267	2.11233e-05	0.000163441	8433.87	8935.44	8050.98	6465.15	6259.76	5908
RS11885|lptF	518.409	1.19972	0.282342	4.24919	2.1455e-05	0.000165788	290.942	230.387	420.169	818.485	698.211	652.262
RS02330|pdeR	6425.2	-0.53351	0.125629	-4.24672	2.1692e-05	0.0001674	7460.25	8331.19	7009.87	5597.38	5112.16	5040.36
RS02930	179.905	1.20054	0.283211	4.23905	2.24469e-05	0.000172997	106.526	85.533	133.844	240.265	264.614	248.647
RS16010|yidL	330.144	1.19684	0.282381	4.2384	2.25119e-05	0.000173271	158.071	175.205	266.841	419.803	484.662	476.282
RS28205	50492.5	-0.491657	0.116064	-4.23609	2.27449e-05	0.000174834	60391	63008.9	53643.5	40128.6	41792.4	43990.5
RS03905|ydhX	479.251	0.868702	0.205177	4.2339	2.29668e-05	0.00017631	293.233	354.548	369.342	668.869	654.572	534.942
RS16180|yieF	3200.63	-0.563279	0.133103	-4.23191	2.31714e-05	0.000177524	3636.77	4057.3	3759.49	2862.06	2505.02	2383.16
RS06965|napB	115.917	1.663	0.39298	4.23177	2.31856e-05	0.000177524	44.6721	41.3869	79.6288	186.579	184.766	158.469
RS07455|yfcC	455.872	1.02749	0.242836	4.23122	2.32427e-05	0.00017773	229.088	364.205	307.503	573.819	673.142	587.473
RS04420|ydjI	270.833	1.1408	0.270018	4.22488	2.39071e-05	0.000182572	161.507	136.577	207.543	366.118	327.75	425.502
RS09680|ptsG	588.426	2.15542	0.510405	4.22296	2.41112e-05	0.000183891	227.943	66.2191	351.553	1038.51	903.403	942.934
RS09000|sinH	1263.26	1.57027	0.372024	4.22088	2.43353e-05	0.000184674	629.992	315.92	961.475	1914.2	1861.59	1896.37
RS26020|ldtB	4448.52	-0.767229	0.181772	-4.22084	2.43398e-05	0.000184674	6691.66	4733.29	5387.65	3529.17	2933.97	3415.4
RS00705|efeB	592.929	0.741438	0.175649	4.22113	2.43079e-05	0.000184674	460.467	423.526	447.276	748.958	650.859	826.49
RS01945	154.275	-1.41414	0.335035	-4.22086	2.43369e-05	0.000184674	234.815	278.672	160.105	76.5679	83.5624	91.9295
RS01380|rrrQ	209.829	0.975872	0.231309	4.21891	2.45488e-05	0.000186019	135.162	161.409	128.761	294.831	267.4	271.411
RS13850|rplC	19384.5	-1.24992	0.296391	-4.21715	2.47413e-05	0.000187236	36163.8	16433.4	29281.4	10659.7	10130.6	13638
RS09305|lepB	4782.91	-0.596763	0.141525	-4.21667	2.47936e-05	0.00018739	5172.81	6395.66	5707.01	3482.52	3933.93	4005.5
RS07110|ubiG	2354.62	-0.697219	0.165364	-4.21627	2.48373e-05	0.000187441	2719.27	3379.93	2640.46	1977.56	1663.82	1746.66
RS27815	502.203	1.10264	0.261536	4.21603	2.48642e-05	0.000187441	324.159	226.249	404.921	683.831	697.282	676.776
RS22250|ecpC	1156.5	0.721064	0.171078	4.21483	2.49962e-05	0.000187728	868.243	800.147	950.462	1621.13	1255.29	1443.73
RS18440	656.863	1.02675	0.243579	4.21526	2.49491e-05	0.000187728	516.593	307.643	471.843	898.573	903.403	843.125
RS08085|yfdV	362.19	1.84866	0.43861	4.21481	2.49984e-05	0.000187728	114.544	88.2921	267.688	517.494	546.87	638.253
RS00315|pncB	3193.17	-0.745268	0.176894	-4.21307	2.51921e-05	0.000188941	4484.4	3679.3	3836.58	2788.13	2041.71	2328.88
RS26225|potG	540.166	0.907377	0.215554	4.2095	2.55932e-05	0.000191704	331.032	342.132	452.359	787.682	653.644	674.15
RS01655|ycgH	1160.83	1.07718	0.255936	4.20879	2.56742e-05	0.000192065	642.592	573.899	1020.77	1528.72	1609.04	1589.94
RS16510|trxA	14336.2	-0.581249	0.138165	-4.20693	2.58868e-05	0.000193409	17970.8	18629.6	14958.3	11227.3	12268.8	10962.4
RS06035|dacD	595.764	0.967364	0.230048	4.20506	2.61013e-05	0.000194516	437.558	303.504	466.76	847.528	725.136	794.096
RS07230|nudI	1402.31	-1.08769	0.258659	-4.20511	2.60955e-05	0.000194516	1461.58	2519.08	1741.67	741.917	995.321	954.316
RS20405|ettA	5815.45	-0.552425	0.131479	-4.20161	2.65026e-05	0.000197256	7286.14	6605.36	6854.85	5139.73	4193.91	4812.73
RS11285|yggP	566.057	1.1751	0.279878	4.19861	2.68557e-05	0.000199607	318.432	255.219	466.76	757.759	881.119	717.05
RS14660|nikA	453.633	1.68824	0.40212	4.19835	2.68865e-05	0.000199607	206.179	106.226	330.375	715.514	665.714	697.789
RS17845|malM	845.73	0.958218	0.228292	4.19733	2.70083e-05	0.000200257	542.938	509.059	670.915	1299.89	1170.8	880.772
RS27630	3911.12	-0.646268	0.154088	-4.19415	2.73901e-05	0.000202716	5478.64	4403.57	4436.34	3148.09	2765.92	3234.17
RS26330|hcr	414.198	1.39873	0.333509	4.19399	2.7409e-05	0.000202716	227.943	139.336	314.279	668.869	584.937	549.826
RS15180|ghrB	2830.04	-0.543695	0.129667	-4.193	2.75291e-05	0.000203348	3688.32	3371.66	3012.34	2305.84	2324.89	2277.23
RS11000|ygfT	630.158	1.38597	0.330631	4.1919	2.76626e-05	0.000204077	326.45	213.833	504.033	961.06	936.828	838.747
RS06835|mepS	19058.2	-1.28791	0.307288	-4.19122	2.77458e-05	0.000204177	22297.1	40266.7	18562	13313.1	9868.72	10041.3
RS02660|ynbC	777.787	0.720263	0.171841	4.19145	2.77174e-05	0.000204177	570.429	666.33	527.752	924.096	926.615	1051.5
RS13790|rplE	18403.8	-0.933253	0.22272	-4.19025	2.78649e-05	0.000204797	31419.4	19087.7	21964	11881.2	11728.5	14341.9
RS25180|ybhC	1245.59	-0.856021	0.204373	-4.18852	2.80778e-05	0.000206103	1774.29	1244.37	1794.19	924.976	928.472	807.229
RS23725|fimH	333.363	1.11185	0.265751	4.18382	2.8665e-05	0.00021015	170.671	190.38	270.23	442.686	505.089	421.125
RS10700|kduD	467.699	0.741016	0.177156	4.18286	2.87867e-05	0.000210779	369.977	311.782	367.648	624.865	581.223	550.701
RS07865	695.872	0.98861	0.236369	4.18248	2.88343e-05	0.000210864	452.449	360.066	584.509	953.139	837.481	987.585
RS17710|espL4	1113.36	0.954901	0.228333	4.18206	2.88884e-05	0.000210971	709.027	608.388	953.851	1636.97	1289.65	1482.25
RS01370	56.9503	2.01619	0.482135	4.1818	2.89208e-05	0.000210971	19.4725	15.1752	32.1903	89.7693	98.418	86.6764
RS07190|rpnE	517.157	1.00578	0.240549	4.18118	2.90004e-05	0.000211289	336.759	267.636	425.251	763.919	668.5	640.88
RS19335|treC	663.228	1.28616	0.307639	4.18074	2.90558e-05	0.000211429	405.486	237.285	512.504	1024.43	929.4	870.266
RS09445|yfiH	1547.52	-0.517866	0.123921	-4.17902	2.92772e-05	0.000212514	1876.23	1854.13	1737.43	1357.98	1197.73	1261.62
RS02545|abgA	328.062	1.29155	0.309044	4.17917	2.9257e-05	0.000212514	161.507	140.716	266.841	447.966	469.807	481.535
RS18955	5394.74	-1.02142	0.24447	-4.1781	2.93958e-05	0.00021311	7536.99	9175.48	4974.26	3919.05	3318.36	3444.29
RS12655|ygjH	304.418	1.09128	0.261373	4.17519	2.97734e-05	0.000215581	225.652	144.854	211.779	449.727	421.526	372.971
RS16030|yidE	1212.45	0.638163	0.152924	4.17307	3.00526e-05	0.000217335	835.026	1015.36	995.359	1547.2	1511.55	1370.19
RS11030|prfB	6399.9	-0.53853	0.129158	-4.16954	3.05219e-05	0.000220457	8338.8	7638.65	6765.9	5243.58	5018.39	5394.07
RS25150|ybhA	1056.86	-0.622298	0.149373	-4.16608	3.09887e-05	0.000223545	1282.89	1169.87	1390.11	897.693	816.126	784.465
RS05970	180.618	1.29308	0.310404	4.1658	3.10257e-05	0.000223545	122.562	74.4965	116.055	226.183	258.115	286.295
RS12135|cpdA	3927.67	-0.480174	0.115301	-4.16452	3.12005e-05	0.000224254	4634.45	4592.57	4499.02	3003.75	3518.91	3317.34
RS11340|yqgG	1398.99	-0.743851	0.178608	-4.16472	3.11729e-05	0.000224254	1726.18	2067.97	1462.97	1027.95	1039.89	1069.01
RS05840	895.359	1.29212	0.310317	4.16387	3.12899e-05	0.000224621	483.376	328.336	743.766	1268.21	1240.44	1308.03
RS21730|lpcA	4965.99	-0.517976	0.124419	-4.16316	3.13876e-05	0.000225047	5587.45	6439.81	5518.1	4000.01	4322.96	3927.58
RS00120	6929.82	-0.951675	0.22872	-4.16087	3.17031e-05	0.000227032	7766.08	11306.9	8335.61	4425.1	5845.66	3899.56
RS16230|pstC	840.923	-0.88301	0.212249	-4.16025	3.17899e-05	0.000227375	1259.98	855.33	1155.46	622.224	620.219	532.316
RS28825	639.414	-0.797863	0.191803	-4.15981	3.18511e-05	0.000227535	854.498	867.746	714.117	536.856	429.882	433.382
RS26235|potI	371.423	1.08561	0.26106	4.15849	3.20365e-05	0.000228582	246.27	175.205	290.56	460.288	512.516	543.697
RS00465|rlmI	2894.32	-0.537541	0.129303	-4.15722	3.22143e-05	0.000229571	3310.32	3400.63	3570.59	2110.46	2457.66	2516.24
RS17115	229.096	1.9453	0.46816	4.1552	3.25005e-05	0.00023133	67.5809	52.4235	161.799	414.523	317.537	360.714
RS14815	1825.05	-1.08547	0.261249	-4.15492	3.25407e-05	0.000231335	3036.56	2724.64	1682.37	1123	1345.36	1038.37
RS09725|ypjA	2853.1	1.33265	0.320766	4.15459	3.25869e-05	0.000231383	1550.93	951.9	2360.06	4523.67	3690.67	4041.4
RS17160|sodA	1553.83	-0.811838	0.195555	-4.15146	3.30356e-05	0.000234003	2453.53	1774.12	1712.02	1142.36	1175.44	1065.51
RS03585|rstB	1138.97	-0.641937	0.154623	-4.15163	3.30116e-05	0.000234003	1421.49	1215.4	1526.5	909.134	916.401	844.876
RS01330	637.318	1.66276	0.400598	4.1507	3.31457e-05	0.000234499	288.651	157.27	470.149	1177.56	817.983	912.291
RS04790|yobB	5077.22	-0.754123	0.181763	-4.14894	3.34016e-05	0.000236024	6222.03	7703.49	5200.44	3898.8	3855.94	3582.62
RS14170|pckA	13160.1	-0.549013	0.132412	-4.14626	3.37943e-05	0.000238194	17228.6	15089.7	14584.8	10251.3	11704.3	10101.7
RS13190|dacB	1847.67	-0.514934	0.124188	-4.1464	3.37748e-05	0.000238194	2237.04	2230.76	2055.1	1572.72	1405.71	1584.69
RS07520|ubiX	1442.06	-0.635947	0.153387	-4.14602	3.38305e-05	0.000238194	1733.05	1987.95	1545.14	1164.36	1102.1	1119.79
RS15685	428.408	1.08075	0.260775	4.14438	3.40728e-05	0.000239613	269.178	204.176	349.858	589.661	616.505	541.071
RS15820|yicJ	405.944	1.41676	0.342137	4.14092	3.45915e-05	0.000242969	167.234	166.927	327.833	528.055	563.582	682.029
RS04055|ydiS	411.418	1.18406	0.286062	4.13919	3.48533e-05	0.000244515	233.67	190.38	328.68	633.666	475.377	606.735
RS01130|ldtC	2260.82	-1.03349	0.24978	-4.13759	3.50969e-05	0.00024593	3211.81	3523.41	2378.7	1831.47	1120.67	1498.89
RS18435	212.756	1.07258	0.259407	4.13474	3.55354e-05	0.000248706	114.544	132.438	163.493	315.073	281.327	269.66
RS11435|yggM	344.583	1.42586	0.344969	4.13329	3.5761e-05	0.000249916	168.38	118.643	271.924	513.093	521.801	473.656
RS22560|lacY	297.097	1.29821	0.314102	4.13308	3.57935e-05	0.000249916	150.053	142.095	221.944	538.616	363.032	366.842
RS14140|nudE	6762.35	-1.23201	0.298281	-4.13035	3.62214e-05	0.000252602	8796.98	13777.7	5884.9	4053.7	4020.28	4040.52
RS10140	45.7541	2.45397	0.59422	4.12973	3.63188e-05	0.000252981	12.5998	6.89782	22.025	69.5272	72.4208	91.054
RS24370|citT	682.189	0.816469	0.197876	4.12615	3.68881e-05	0.000256641	453.594	484.227	543.847	740.157	865.335	1005.97
RS17375|frwC	676.134	1.75135	0.424558	4.12511	3.70563e-05	0.000257506	256.578	157.27	513.351	1251.49	969.324	908.789
RS21680	485.375	1.18634	0.287673	4.12391	3.72496e-05	0.000258543	211.906	275.913	399.838	743.677	645.288	635.627
RS12360	133.19	1.57912	0.382963	4.12342	3.73281e-05	0.000258781	44.6721	60.7008	94.0297	205.061	211.692	182.983
RS08030	1230.71	0.68791	0.166845	4.12305	3.73893e-05	0.0002589	942.697	805.666	1077.53	1497.92	1466.99	1593.44
RS26185|ybjL	3079.53	-0.590129	0.143186	-4.12142	3.76551e-05	0.000260433	3836.08	4024.19	3243.6	2580.43	2292.4	2500.48
RS09565|ratA	3807.43	-0.797852	0.193653	-4.12001	3.78862e-05	0.000261578	4277.07	6048.01	4178.82	2835.65	2928.4	2576.65
RS24400|citC	305.354	1.04317	0.253204	4.11986	3.79099e-05	0.000261578	200.452	158.65	238.039	401.322	371.389	462.274
RS19050|yjfJ	230.915	1.1085	0.269241	4.11714	3.83608e-05	0.000264379	117.98	144.854	175.353	281.629	311.966	353.71
RS26005|mntS	1679.75	-0.941831	0.228779	-4.11677	3.84212e-05	0.000264484	2473	2345.26	1810.28	890.652	1368.57	1190.71
RS05230|yedF	246.194	0.937978	0.228044	4.11314	3.90314e-05	0.00026837	160.362	160.029	185.518	290.43	316.609	364.216
RS21875	435.005	1.04086	0.253123	4.11206	3.92149e-05	0.000269315	281.778	212.453	357.482	592.301	610.934	555.079
RS00870|yceB	10236.5	-0.524768	0.12788	-4.10359	4.06783e-05	0.000279039	12654.8	13003.8	10577.1	8319.5	8478.8	8384.85
RS12005|tnpA	377.076	0.910149	0.221817	4.10316	4.07545e-05	0.000279235	221.07	296.606	268.535	558.858	457.736	459.647
RS28855|excA	8313.66	-0.760594	0.185548	-4.09917	4.14634e-05	0.00028343	10192.1	12518.2	8658.36	6424.67	6637.64	5450.98
RS20705|folA	3244.83	-0.633513	0.154546	-4.09919	4.14601e-05	0.00028343	4445.45	3563.42	3828.96	2826.85	2446.52	2357.77
RS01140|ycfT	481.084	0.931271	0.22733	4.09657	4.19322e-05	0.000286301	290.942	300.745	399.838	715.514	616.505	562.959
RS26690	501.25	0.99262	0.242369	4.0955	4.21266e-05	0.000287293	347.068	300.745	357.482	845.768	581.223	575.216
RS26980	2889.74	-0.71357	0.174384	-4.09194	4.27777e-05	0.000291166	3813.17	2957.79	3998.38	2237.19	1977.64	2354.27
RS26030	938.487	0.724071	0.176954	4.09185	4.27937e-05	0.000291166	684.973	631.841	804.759	1040.27	1230.22	1238.86
RS01575|mnmA	3611.25	-0.761542	0.186226	-4.08935	4.32585e-05	0.000293987	5093.77	4177.32	4357.56	3119.92	2184.69	2734.25
RS14445|ugpA	274.189	1.13653	0.278019	4.08795	4.35202e-05	0.000295424	148.907	139.336	224.485	389	354.676	388.73
RS01900|ispE	3998.61	-0.469549	0.115014	-4.08252	4.4549e-05	0.000302058	4833.76	4461.51	4635.41	3257.22	3179.09	3624.65
RS04155|thrS	43288.1	-0.509093	0.124729	-4.0816	4.47273e-05	0.000302916	55795.5	47873.6	48873.4	33213.8	35690.4	38282.1
RS18960	733.298	-1.09651	0.26873	-4.08035	4.49684e-05	0.000304198	991.951	1310.59	696.328	472.609	465.164	463.15
RS06910|yejO	1629.28	0.952169	0.233488	4.07803	4.54186e-05	0.00030689	1215.31	783.593	1329.97	2241.59	1997.14	2208.06
RS15475|secB	4470.26	-0.687646	0.168726	-4.07552	4.59116e-05	0.000309508	5351.49	6482.57	4715.04	3336.43	3717.6	3218.41
RS09860|proV	1387.23	-0.566463	0.138989	-4.0756	4.58956e-05	0.000309508	1679.21	1492.69	1795.04	1155.56	1132.74	1068.13
RS15210|glyS	5317.96	-0.656795	0.161171	-4.07515	4.59851e-05	0.000309647	7500.34	5574.82	6448.24	3922.57	3973.86	4487.91
RS06020|tmaR	9230.55	-0.673538	0.165301	-4.07462	4.60899e-05	0.000309997	10209.3	13322.5	10510.1	7279.23	7698.89	6363.27
RS20770|araD	215.9	1.63471	0.401294	4.0736	4.62911e-05	0.000310994	96.2169	59.3213	158.41	348.516	321.251	311.685
RS03410|ydfG	4342.94	-0.629101	0.154458	-4.07297	4.64174e-05	0.000311485	5125.84	6016.28	4684.54	3332.91	3727.81	3170.25
RS22995|yajG	4359.37	-0.81912	0.201196	-4.07124	4.67629e-05	0.000313445	5030.77	6997.15	4667.6	3455.24	3105.74	2899.72
RS20550|nhaR	5675.13	-0.832017	0.20446	-4.06934	4.71456e-05	0.000315649	7106.31	9084.43	5613.83	4270.2	4068.56	3907.44
RS06240|wcaA	406.358	1.68164	0.413438	4.06744	4.75321e-05	0.000317874	193.579	91.0513	293.102	644.227	584.937	631.249
RS06870|bcr	1693.57	-0.610278	0.150077	-4.06644	4.77377e-05	0.000318885	2123.65	1876.21	2138.96	1504.96	1283.15	1234.48
RS08550|purC	1455.44	-0.481899	0.118533	-4.06554	4.79222e-05	0.000319754	1607.05	1674.79	1806.05	1219.81	1223.73	1201.21
RS20455|arcA	27118.5	-0.742281	0.182612	-4.0648	4.80727e-05	0.000320394	30807.7	42046.4	28982.3	18906.1	20980.7	20987.9
RS09890|emrR	2827.09	-0.643522	0.158343	-4.06411	4.82159e-05	0.000320983	2891.09	3763.45	3687.49	2084.06	2310.04	2226.44
RS11150|rpiA	6079.32	-0.661497	0.162927	-4.06009	4.90538e-05	0.000326191	7404.12	8667.8	6277.12	4739.29	4947.82	4439.76
RS16905|srkA	13338.8	-1.17404	0.289203	-4.05955	4.91667e-05	0.000326571	17784.1	25581.3	12091.7	9791.89	7800.09	6984.02
RS18185|proP	6368.75	-0.412567	0.1017	-4.0567	4.97706e-05	0.000330209	7279.27	7455.17	7086.11	5817.4	5311.79	5262.74
RS14440|ugpE	330.874	1.15227	0.284138	4.05531	5.00669e-05	0.000331799	139.744	227.628	248.205	462.048	470.735	436.884
RS07115|yfaL	1857.11	1.34241	0.331138	4.05392	5.03663e-05	0.000332941	884.279	651.154	1613.75	2824.21	2551.44	2617.8
RS22940|thiI	2555.64	-0.630377	0.155506	-4.05372	5.04095e-05	0.000332941	3477.55	2699.81	3137.71	2181.75	1911.72	1925.27
RS12945|agaW	284.837	1.9122	0.471714	4.05372	5.04094e-05	0.000332941	124.853	46.9052	185.518	454.127	433.596	464.025
RS15345	452.387	1.54561	0.381522	4.05116	5.09651e-05	0.000336232	203.888	131.059	355.788	733.116	597.936	692.536
RS03670|ydgT	717.995	-0.732788	0.180904	-4.05071	5.10634e-05	0.000336502	1042.35	779.454	867.445	562.378	530.157	526.187
RS00575|torT	590.479	0.861775	0.213028	4.04536	5.22427e-05	0.000343887	430.685	337.993	487.091	707.593	738.135	841.374
RS26295	238.554	1.66237	0.411164	4.04309	5.27503e-05	0.000346839	107.671	60.7008	173.658	363.478	337.964	387.855
RS27175	3660.35	-0.560951	0.138797	-4.04153	5.31037e-05	0.000348771	4357.25	4795.37	3938.24	3141.05	3007.32	2722.86
RS17265	271.447	1.04562	0.25885	4.03948	5.35695e-05	0.000351438	143.18	166.927	220.25	385.48	340.749	372.096
RS04075|ppsR	2456.56	-0.464947	0.115155	-4.03758	5.40048e-05	0.000353897	2870.47	2966.06	2711.61	2195.83	2017.57	1977.8
RS02940|nhoA	380.568	1.3276	0.329351	4.03096	5.55505e-05	0.00036362	221.07	133.818	293.949	538.616	503.232	592.726
RS01115|ycfJ	2654.1	-0.628816	0.156071	-4.02904	5.60052e-05	0.000366188	3313.76	3208.87	3147.88	2201.11	2306.32	1746.66
RS07680|fadL	2316.96	-0.654045	0.162357	-4.02843	5.61507e-05	0.000366731	2994.18	2519.08	2986.08	1764.58	1596.97	2040.83
RS13095|nlpI	49799.7	-0.674278	0.167393	-4.02812	5.62251e-05	0.000366808	67306	67485.5	48899.7	37090.6	39645.7	38370.5
RS22450	1109.92	1.16837	0.29022	4.0258	5.67809e-05	0.000370022	615.101	478.709	954.698	1768.98	1383.42	1458.61
RS11120|ygfB	2381.6	-0.58861	0.146293	-4.02349	5.73421e-05	0.000373265	2895.67	3106.78	2581.16	1709.14	1997.14	1999.69
RS14175|envZ	1389.13	-0.550688	0.136882	-4.0231	5.74377e-05	0.000373472	1658.6	1554.77	1739.13	1099.23	1053.82	1229.23
RS14120|hofO	90.9084	1.94261	0.4833	4.01947	5.83295e-05	0.000378851	48.1085	17.9343	45.7442	118.812	147.627	167.224
RS02805|hicB	1486.92	-0.534822	0.133089	-4.01851	5.85665e-05	0.00037997	1815.52	1863.79	1600.2	1254.13	1233.94	1153.93
RS09030|ispG	8157.59	-0.708956	0.176484	-4.01711	5.8916e-05	0.000380973	10311.2	11969.1	8089.1	6217.84	6222.62	6135.64
RS13065|yhbW	2760.08	-0.633214	0.15761	-4.01759	5.87956e-05	0.000380973	3632.19	2984	3451.99	2110.46	1947	2434.82
RS18760	3503.69	-0.491265	0.122292	-4.01714	5.89095e-05	0.000380973	3983.84	4505.66	3795.92	2931.58	2832.77	2972.39
RS19955|gntP	666.779	1.20029	0.29882	4.01676	5.90042e-05	0.000381123	377.995	273.154	559.943	1034.99	860.693	893.905
RS23120|maa	4214.12	-1.02213	0.25462	-4.01432	5.96165e-05	0.000383389	5907.03	6703.3	4332.99	3620.7	2331.39	2389.29
RS07225|yfaZ	503.125	1.41543	0.352588	4.01439	5.95985e-05	0.000383389	263.451	161.409	396.45	842.247	688.926	666.27
RS20715|apaG	1740.7	-0.425207	0.105922	-4.01434	5.96127e-05	0.000383389	2006.81	1996.23	1983.09	1423.99	1526.41	1507.64
RS06555|yehP	404.632	1.25362	0.312245	4.01485	5.94829e-05	0.000383389	185.561	190.38	339.693	506.052	592.365	613.739
RS09500|yfiB	1226.55	-0.836117	0.208621	-4.00784	6.12774e-05	0.000393638	1670.05	1323	1723.03	785.921	1064.96	792.345
RS26140|gstB	2400.47	-0.427802	0.106755	-4.00733	6.14092e-05	0.000394053	2697.51	2807.41	2756.51	1936.2	2134.56	2070.6
RS03060|ddpC	428.202	1.25534	0.313647	4.00241	6.27012e-05	0.000401904	192.434	200.037	364.259	641.586	604.435	566.461
RS28440	630.852	-0.765845	0.191408	-4.00111	6.30463e-05	0.000403675	738.809	940.863	704.799	484.93	474.449	441.262
RS11645	1167.85	-0.607694	0.151923	-4.00001	6.33398e-05	0.000405112	1518.85	1483.03	1230.01	889.772	944.256	941.183
RS05990|pduP	570.126	0.974736	0.243724	3.99935	6.35174e-05	0.000405806	367.686	292.468	491.326	755.118	774.345	739.814
RS10650|ygdQ	1864.02	-0.584716	0.146219	-3.99891	6.36356e-05	0.000406118	2199.24	2468.04	2044.09	1626.41	1443.77	1402.58
RS00765|csgB	284.215	1.54663	0.387034	3.99611	6.43931e-05	0.000410506	105.38	103.467	224.485	464.688	353.748	453.519
RS19035|rnr	10328.4	-0.44719	0.111933	-3.99516	6.46507e-05	0.000411629	12377.6	12031.2	11341.2	8329.18	9460.2	8431.25
RS05080|ftnB	10348.9	-0.989258	0.247643	-3.99469	6.47798e-05	0.000411629	11723.6	18766.2	10804.1	7765.92	6981.18	6052.46
RS11190|scpB	153.53	1.19106	0.298158	3.99474	6.47661e-05	0.000411629	90.4897	97.9491	92.3355	254.346	168.053	218.004
RS12940|agaV	118.469	1.3515	0.338406	3.99372	6.50436e-05	0.000412858	66.4355	73.1169	60.9922	141.695	153.198	215.378
RS14240|malQ	1636.26	0.546293	0.136842	3.99215	6.54765e-05	0.000415156	1205	1324.38	1459.58	1923	2025	1880.61
RS14615	106.981	1.40384	0.351675	3.99187	6.55546e-05	0.000415203	50.3993	56.5621	68.6163	121.453	167.125	177.73
RS20410|sltY	4095.34	-0.684201	0.171447	-3.99074	6.58688e-05	0.000416743	5987.21	4933.32	4226.25	3294.18	2989.68	3141.36
RS01560|phoP	4290.62	-0.658711	0.165075	-3.99037	6.59713e-05	0.000416941	4970.06	6141.82	4649.81	3247.54	3653.54	3080.95
RS26865	244.418	1.06173	0.266124	3.98962	6.61804e-05	0.000417813	124.853	195.898	155.022	312.432	318.466	359.838
RS16575|wzyE	759.728	0.838186	0.210131	3.98887	6.63893e-05	0.000418681	570.429	435.942	626.865	968.98	1078.88	877.27
RS03225	501.394	0.902623	0.226753	3.98064	6.87292e-05	0.000432972	399.758	286.949	360.871	599.342	598.864	762.577
RS17100|fdoH	5557.68	-0.722178	0.181506	-3.97881	6.92607e-05	0.000435852	8534.67	5857.63	6368.61	4058.98	4213.4	4312.81
RS23885|quuD	236.96	1.46414	0.368034	3.97829	6.94133e-05	0.000436344	104.235	86.9126	185.518	398.681	342.606	303.805
RS02445|pspC	992.512	0.911438	0.229148	3.97751	6.96412e-05	0.000437308	581.883	844.294	642.113	1477.67	1345.36	1063.76
RS21455|yaeF	365.85	0.889967	0.223773	3.9771	6.97599e-05	0.000437585	254.288	220.73	293.102	518.374	411.313	497.295
RS24000	35.5802	3.19148	0.802639	3.97623	7.00165e-05	0.000438725	6.87264	5.51826	8.47114	34.3236	119.773	38.5228
RS00995|yceF	4538.84	-0.591634	0.148806	-3.97588	7.01182e-05	0.000438894	5490.09	6199.76	4682	3519.48	3692.53	3649.16
RS06210|gmd	291.205	1.33375	0.335546	3.97485	7.04232e-05	0.000440333	153.489	108.986	232.109	404.842	389.03	458.772
RS06430|gatY	239.119	1.364	0.343189	3.97448	7.05321e-05	0.000440544	122.562	88.2921	188.907	326.514	355.605	352.834
RS13785|rpsN	10196.9	-0.828328	0.208488	-3.97303	7.09649e-05	0.000442776	16502.3	10163.3	12472.9	6779.34	7377.63	7885.8
RS19190|fklB	3147.15	-0.571537	0.143867	-3.97267	7.10723e-05	0.000442974	3955.2	3995.22	3338.48	2373.61	2450.24	2770.14
RS02280|ribA	5062.81	-0.612257	0.154166	-3.97141	7.14494e-05	0.000444852	6098.32	6655.02	5611.29	3464.92	4460.38	4086.92
RS07405|nuoA	4123.72	-0.619728	0.156129	-3.96934	7.20722e-05	0.000448254	4703.18	4970.57	5313.95	2797.81	3237.58	3719.2
RS26530	33.7939	2.58177	0.651668	3.96178	7.43935e-05	0.000462201	9.16352	9.65695	10.1654	36.9638	50.1375	86.6764
RS15215|glyQ	2446.43	-0.564886	0.142601	-3.9613	7.45439e-05	0.000462645	3312.61	2691.53	2753.97	2028.61	1875.51	2016.32
RS09920|yqaB	1472.02	-0.565489	0.142801	-3.95996	7.49608e-05	0.000464741	1865.92	1796.19	1609.52	1248.85	1078.88	1232.73
RS04840|edd	1059.5	0.889038	0.22455	3.9592	7.52006e-05	0.000465736	620.828	674.607	931.826	1497.92	1443.77	1188.08
RS03165|ydeS	150.991	1.11282	0.281156	3.95802	7.55737e-05	0.000467553	107.671	80.0147	98.2653	233.224	195.907	190.863
RS05705	110.447	1.57099	0.397129	3.95586	7.62593e-05	0.000471297	58.4174	34.4891	72.8518	187.459	160.626	148.838
RS01595|iraM	354.449	-1.14472	0.289489	-3.95428	7.67657e-05	0.000473927	454.74	400.074	609.075	271.948	175.481	215.378
RS11930|yghU	3192.39	-0.500337	0.126567	-3.95314	7.71335e-05	0.000475697	4123.58	3579.97	3518.07	2644.67	2762.2	2525.87
RS17835|malK	340.496	1.56019	0.394713	3.95271	7.72723e-05	0.000476053	144.325	99.3286	271.924	484.93	517.159	525.311
RS20290|prfC	3232.21	-0.737384	0.186635	-3.95093	7.78465e-05	0.000479087	4572.6	3213.01	4335.53	2663.16	2245.04	2363.9
RS05560|cysS	2592.57	-0.516248	0.130724	-3.94913	7.84366e-05	0.000482213	2979.29	3075.05	3100.44	2319.92	1902.44	2178.29
RS11590|agn43	2185.31	0.595899	0.150935	3.94805	7.87915e-05	0.000483887	1500.53	1869.31	1850.95	2710.68	2731.56	2448.83
RS21105|gcd	2591.72	-0.44976	0.113959	-3.94669	7.92399e-05	0.000486132	2977	3131.61	2870.02	2234.55	2053.78	2283.35
RS06750|nfo	2219.94	-0.519608	0.131832	-3.94145	8.09917e-05	0.000495862	2596.71	2881.91	2369.38	1782.18	1873.66	1815.83
RS15805|yicI	373.031	1.01772	0.258211	3.94144	8.09951e-05	0.000495862	250.851	187.621	299.879	454.127	481.877	563.834
RS01520	2018.46	-0.480485	0.121935	-3.94049	8.13151e-05	0.000497303	2403.13	2378.37	2273.66	1829.71	1589.54	1636.35
RS13735|rpsK	19698.1	-0.701623	0.17819	-3.93749	8.23397e-05	0.000503044	29703.5	21579.1	21904.7	14281.2	14196.3	16523.7
RS26750	302.855	1.18759	0.301699	3.93634	8.2734e-05	0.000504927	206.179	121.402	225.332	452.367	388.101	423.751
RS24330|ybdN	676.733	0.700526	0.178044	3.93457	8.33453e-05	0.000507601	485.666	475.95	583.662	792.962	798.486	923.673
RS21470|rcsF	2027.37	-0.491422	0.124896	-3.93466	8.33162e-05	0.000507601	2410.01	2508.05	2191.49	1765.46	1594.19	1695
RS21800	769.689	-0.784621	0.199464	-3.93365	8.36655e-05	0.000509023	880.843	1164.35	877.611	510.453	619.291	565.585
RS04010|ydiM	323.703	1.22419	0.311435	3.93079	8.46664e-05	0.000514579	175.252	136.577	268.535	433.005	443.809	485.038
RS16090|yidA	4564.03	-0.522074	0.132874	-3.92909	8.52671e-05	0.000517693	5494.67	4938.84	5707.86	3499.24	4122.41	3621.15
RS07140|yfaE	630.291	-0.71863	0.182931	-3.92842	8.55042e-05	0.000518596	778.899	802.907	770.874	536.856	400.171	492.042
RS04845|zwf	6997.29	-0.481879	0.12271	-3.92699	8.60173e-05	0.000519655	8402.95	8528.47	7535.08	5817.4	6283.9	5415.96
RS09455|bamD	9618.28	-0.623574	0.158794	-3.92694	8.60333e-05	0.000519655	12138.2	13034.1	9824.83	8266.7	7149.23	7296.58
RS23435	6318.17	-0.743814	0.189398	-3.92726	8.59186e-05	0.000519655	8516.34	9131.34	6089.06	4585.28	4990.53	4596.47
RS24085	277.334	1.5097	0.38438	3.92762	8.5791e-05	0.000519655	106.526	100.708	223.638	374.039	464.236	394.859
RS01550|roxA	2643.41	-0.555188	0.141393	-3.92655	8.61739e-05	0.000519969	3430.59	3258.53	2749.73	2046.21	2156.84	2218.57
RS02250|topA	12552.5	-0.665128	0.169423	-3.92585	8.64256e-05	0.000520952	17866.6	12596.8	15723.3	9326.33	9399.85	10402
RS06625|pbpG	2157.39	-0.577524	0.147139	-3.92502	8.67235e-05	0.000522211	2862.45	2546.68	2342.27	1784.82	1576.54	1831.59
RS25960	548.292	-0.775751	0.198237	-3.91325	9.1064e-05	0.000547785	667.791	779.454	630.253	459.408	397.386	355.461
RS06520|metG	4901.76	-0.652279	0.166735	-3.91208	9.15055e-05	0.000549877	7099.44	5656.21	5219.07	3880.32	3527.26	4028.26
RS19060|yjfL	86.1295	1.57324	0.402288	3.91073	9.20177e-05	0.000552389	34.3632	34.4891	60.1451	136.414	124.415	126.95
RS21610|icmH	252.065	1.19299	0.30521	3.90876	9.27713e-05	0.000556343	117.98	142.095	199.072	302.751	340.749	409.743
RS24185|nfsB	2394.9	-0.560908	0.143511	-3.90847	9.2881e-05	0.000556432	3216.39	2775.68	2572.69	1918.6	1850.44	2035.58
RS15700	2072.01	0.811608	0.207737	3.90691	9.34844e-05	0.000557201	1601.32	1151.94	1756.92	2924.54	2407.53	2589.79
RS16110|dnaN	2452.79	-0.615603	0.157557	-3.90718	9.33808e-05	0.000557201	3233.58	2775.68	2895.44	1668.65	2003.64	2139.77
RS15860	637.982	1.27056	0.325201	3.90701	9.34434e-05	0.000557201	331.032	241.424	547.236	909.134	842.124	956.942
RS10485|fucA	321.645	0.883001	0.225994	3.90719	9.33761e-05	0.000557201	199.307	226.249	252.44	434.765	357.462	459.647
RS01390	68.7506	2.15642	0.551935	3.90702	9.34404e-05	0.000557201	37.7995	11.0365	26.2605	87.129	120.701	129.577
RS18555	744.757	0.93505	0.239386	3.90603	9.38235e-05	0.000558655	484.521	411.11	637.03	1095.71	1010.18	829.992
RS24630	2649.38	-0.983421	0.251953	-3.90319	9.49323e-05	0.000564683	3728.41	3631.01	3197.86	2407.93	1301.72	1629.34
RS18170|yjdM	2987.96	-0.880022	0.225711	-3.89889	9.66345e-05	0.000574227	3335.52	5123.7	3158.04	2120.14	2212.55	1977.8
RS24110	441.429	1.39431	0.357737	3.89757	9.71639e-05	0.000576788	226.797	142.095	359.177	685.591	606.292	628.623
RS06570|yehS	4362.02	-0.596243	0.153001	-3.897	9.7393e-05	0.000577563	5054.83	6056.29	4643.03	3512.44	3245.01	3660.55
RS10590|ptrA	3286.38	-0.556026	0.142743	-3.8953	9.80793e-05	0.000581045	4193.45	3861.4	3681.56	2474.82	2503.16	3003.91
RS06230|wcaC	243.433	1.67118	0.429104	3.89459	9.83666e-05	0.000582159	84.7625	70.3578	192.295	370.518	372.317	370.345
RS24600|ybeZ	10545.3	-0.544878	0.140007	-3.89179	9.95075e-05	0.000587726	13547.1	13322.5	10671.9	8526.32	8761.06	8442.63
RS05690	268.796	1.13261	0.291023	3.89184	9.94873e-05	0.000587726	142.035	186.241	177.047	455.887	279.47	372.096
RS01700|minC	4546.12	-0.493338	0.126797	-3.89078	9.99219e-05	0.000589579	5616.09	5621.73	4711.65	3873.28	3757.52	3696.44
RS23720|sfmD	1068.49	1.43281	0.368372	3.88956	0.000100424	0.000590761	536.066	310.402	884.387	1720.58	1370.42	1589.07
RS06790|fruA	881.646	0.843658	0.216888	3.88984	0.000100312	0.000590761	558.975	551.826	780.192	989.222	1201.44	1208.22
RS02140|yciA	1016.43	-0.727571	0.18705	-3.88971	0.000100365	0.000590761	1196.98	1518.9	1087.69	773.6	793.843	727.556
RS09225|glnB	3839.18	-0.908248	0.233654	-3.88714	0.000101431	0.000596087	4313.73	6681.23	4033.96	2503.86	2957.18	2545.13
RS05920|pduF	315.878	0.953508	0.245327	3.88669	0.000101622	0.000596609	268.033	180.723	196.531	418.923	387.173	443.888
RS10865	615.032	1.1637	0.299685	3.88306	0.000103152	0.000604984	379.141	253.84	504.033	998.903	771.56	782.714
RS03740|mliC	827.426	-0.67522	0.173912	-3.88254	0.000103373	0.000605675	1125.97	859.469	1066.52	639.826	610.006	662.768
RS03450|ynfB	2108.47	-0.548334	0.141256	-3.88184	0.00010367	0.000606808	2605.88	2618.41	2289.75	1697.7	1873.66	1565.43
RS10850	234.92	1.18427	0.305179	3.88056	0.000104214	0.000609388	158.071	121.402	150.786	278.109	273.899	427.253
RS13690|rsmB	2462.33	-0.634645	0.163564	-3.88012	0.000104407	0.000609907	3480.99	2968.82	2537.11	1962.6	1952.58	1871.86
RS09635	2004.02	-0.793789	0.204789	-3.87613	0.000106133	0.000619373	2458.11	2996.41	2172	1711.78	1453.06	1232.73
RS12985|agaD	273.333	1.64003	0.423237	3.87497	0.000106637	0.000621697	62.9992	147.613	187.212	431.245	356.533	454.394
RS17105|fdnG	15946.8	-0.645341	0.166646	-3.87252	0.000107717	0.00062737	22064.6	16525.8	19774.2	11000.3	12657.9	13658.1
RS04585|rnd	1621.45	-0.544944	0.140862	-3.86865	0.000109441	0.000636776	2035.45	2039	1699.31	1369.42	1276.65	1308.9
RS10775	213.442	1.25261	0.323806	3.8684	0.000109553	0.000636796	147.762	81.3943	148.245	319.473	272.971	310.809
RS13215|ispB	6777.18	-0.682465	0.176434	-3.86811	0.000109684	0.000636929	8380.04	9761.8	6912.45	5720.59	5113.09	4775.08
RS03940|lpp	248993	-1.40708	0.36401	-3.86549	0.000110867	0.000643158	401067	513914	169896	145629	147983	115467
RS13745|rpmJ	7951.47	-0.675244	0.174723	-3.86466	0.000111245	0.000644718	9677.82	11538.7	8122.13	5757.56	6691.49	5921.14
RS28770	284.058	0.783384	0.202729	3.8642	0.000111456	0.000645301	191.288	208.314	226.18	381.96	363.032	333.573
RS13300|ptsN	2251.28	-0.45694	0.118288	-3.86295	0.000112026	0.000647963	2718.13	2537.02	2559.13	1859.63	2038.92	1794.81
RS12120|ygiN	9004.29	-0.722262	0.187002	-3.86233	0.000112311	0.000648968	10748.8	13613.5	9275.9	6512.67	7529.9	6344.89
RS12980|agaC	165.059	1.71718	0.444766	3.86087	0.000112983	0.00065221	43.5267	73.1169	113.513	322.993	235.832	201.369
RS22185	255.435	1.52493	0.395013	3.86047	0.00011317	0.000652647	93.9261	96.5695	203.307	435.645	309.181	393.984
RS15350	800.227	0.961073	0.249003	3.85968	0.000113533	0.000654099	610.519	390.417	626.865	1127.4	907.117	1139.05
RS25090|aroG	9655.05	-0.555395	0.143959	-3.85801	0.000114312	0.000657942	10898.9	13242.4	10333.1	7416.53	7964.43	8074.91
RS20210|yjjA	1178.74	-0.806798	0.209278	-3.85515	0.000115656	0.000665025	1478.76	1622.37	1399.43	1073.71	770.631	727.556
RS01200	1518.99	0.58229	0.151077	3.85427	0.000116075	0.000666778	1074.42	1191.94	1381.64	1855.23	1797.52	1813.2
RS27495	4805.27	-0.955333	0.247934	-3.85317	0.000116598	0.000668899	5770.73	8331.19	4920.89	3930.49	3040.74	2837.56
RS10155|pphB	222.228	1.03206	0.267858	3.85301	0.000116672	0.000668899	135.162	120.022	181.282	317.713	299.896	279.291
RS28305|traD	558.396	1.55404	0.403387	3.85249	0.000116922	0.000669677	242.833	187.621	419.322	1020.03	507.874	972.702
RS03510|ynfL	450.88	0.877425	0.228153	3.84578	0.000120171	0.000687612	281.778	271.774	398.144	594.942	573.795	584.847
RS20160	239.052	1.18905	0.309255	3.84488	0.000120611	0.000689457	172.961	120.022	144.009	382.84	243.26	371.22
RS24135	585.799	1.20299	0.312904	3.84461	0.000120744	0.000689544	286.36	259.358	516.74	892.412	763.204	796.722
RS20300|ytjA	5402.46	-1.04561	0.272048	-3.84346	0.00012131	0.000692104	7250.63	9662.47	4924.28	4080.1	3546.76	2950.5
RS04980|flhA	701.184	1.2371	0.322022	3.84164	0.000122214	0.000696583	408.922	255.219	587.05	1077.23	902.474	976.204
RS05590|hisI	308.417	-0.92972	0.242153	-3.83939	0.000123342	0.000702329	423.813	372.482	416.78	178.659	260.901	197.867
RS12240|ygiF	848.648	0.650282	0.169392	3.83891	0.000123582	0.000703018	623.119	609.768	747.155	1133.56	1006.46	971.826
RS13145|yhbX	757.168	0.612838	0.159655	3.83852	0.00012378	0.000703457	584.174	543.548	666.679	966.34	900.617	881.648
RS23915	860.445	-0.799019	0.208213	-3.83751	0.000124286	0.000705651	985.078	1328.52	965.71	625.745	697.282	560.332
RS25160|ybhD	480.259	0.933532	0.243289	3.83714	0.000124477	0.000705835	320.723	252.46	415.086	649.507	608.149	635.627
RS23655|ylbE	303.606	1.88355	0.490895	3.83698	0.000124559	0.000705835	103.09	59.3213	224.485	544.776	376.031	513.93
RS03540|mdtJ	1543.05	-0.954531	0.248798	-3.83657	0.000124765	0.000706317	1619.65	2757.75	1730.65	1130.92	973.967	1045.37
RS24850|ybgQ	1099.96	1.02985	0.268484	3.8358	0.000125154	0.000707838	712.464	495.264	959.781	1516.4	1357.43	1558.42
RS11750|yghD	413.809	1.0067	0.262614	3.83337	0.000126402	0.000714208	270.324	215.212	337.999	649.507	481.877	527.938
RS15775|spoT	5439.66	-0.60366	0.157522	-3.83223	0.000126986	0.000716125	7493.47	5751.4	6438.92	4693.53	3932.08	4328.57
RS15260|xylH	425.004	1.00585	0.26246	3.83239	0.000126905	0.000716125	232.524	244.183	369.342	580.86	610.934	512.179
RS05720	833.783	1.96578	0.513119	3.83103	0.000127606	0.000718935	328.741	104.847	584.509	1412.55	1208.87	1363.18
RS08575|hyfA	32.1913	-2.94435	0.768722	-3.83019	0.000128044	0.000720706	44.6721	26.2117	99.9595	8.80091	6.4993	7.00415
RS11815|sslE	2139.56	0.672531	0.175599	3.82993	0.000128177	0.000720767	1340.16	1840.34	1768.77	2821.57	2545.87	2520.62
RS29315	360.599	1.25098	0.326842	3.82748	0.00012946	0.000727282	237.106	194.519	208.39	350.276	462.379	710.921
RS15150|yhjX	660.896	0.967902	0.252957	3.82635	0.000130059	0.000729946	333.323	463.534	543.847	1018.27	779.916	826.49
RS18040|nrfG	327.854	1.26711	0.331228	3.82549	0.000130511	0.000731787	136.307	160.029	279.548	467.328	449.38	474.531
RS14020|nirC	257.45	0.898767	0.23501	3.82438	0.000131102	0.000734399	146.616	186.241	205.849	344.116	322.18	339.701
RS04985|flhB	263.476	1.41854	0.371136	3.82216	0.000132287	0.00074033	96.2169	132.438	200.766	358.197	307.324	485.913
RS29195	2199.01	-0.714519	0.18716	-3.8177	0.000134701	0.000753118	2421.46	3310.95	2466.8	1489.99	1737.17	1767.67
RS28540	20832.6	-0.66665	0.174679	-3.81644	0.000135392	0.000756263	23861.8	30831.9	21993.6	14597.2	16914.9	16796
RS12400	1385.91	1.20828	0.316829	3.81365	0.000136927	0.000764106	735.372	529.753	1244.41	1887.8	1999	1919.14
RS04425|ydjJ	417.86	1.39171	0.365005	3.81287	0.000137363	0.000765084	192.434	143.475	354.094	647.747	578.438	590.975
RS17130|rhaD	190.047	1.72501	0.452407	3.81296	0.000137314	0.000765084	88.1989	41.3869	133.844	308.912	256.258	311.685
RS27145|aph(4)-Ia	23395.2	-0.464066	0.121784	-3.81055	0.000138656	0.000769366	27968.2	28626	24784.9	19492.3	18387.5	21112.3
RS15525|rfaD	6183.62	-0.491932	0.129091	-3.81073	0.000138559	0.000769366	7634.36	7627.61	6422.82	5140.61	5394.42	4881.89
RS23125|hha	11874.2	-0.949554	0.249171	-3.81085	0.00013849	0.000769366	14469.2	20544.5	11927.4	9574.51	8086.99	6642.56
RS26165|ybjH	291.64	-0.94289	0.24743	-3.81074	0.000138551	0.000769366	420.376	333.855	396.45	160.177	220.976	218.004
RS00080	340.584	1.24184	0.326041	3.80884	0.000139618	0.000773967	168.38	144.854	292.254	499.012	483.734	455.27
RS19940|fimF	343.979	1.18092	0.310293	3.80581	0.000141341	0.000782045	144.325	220.73	265.994	571.179	416.884	444.764
RS06390|yegR	380.569	0.797902	0.209648	3.80592	0.00014128	0.000782045	237.106	296.606	299.879	514.853	505.089	429.88
RS06040|sbcB	5147.91	-0.474968	0.124813	-3.80545	0.000141547	0.000782441	6543.9	6054.91	5365.62	4249.08	4393.53	4280.41
RS01465	323.27	1.49539	0.393106	3.80404	0.000142355	0.000786172	128.289	107.606	270.23	501.652	450.309	481.535
RS09830	1024.28	0.580251	0.152553	3.80359	0.000142614	0.000786857	737.663	866.367	858.974	1302.53	1251.58	1128.54
RS21160|panB	2330.68	-0.762735	0.200681	-3.80074	0.000144265	0.000795218	2469.57	3615.84	2714.15	1868.43	1528.26	1787.81
RS23645|allD	389.856	0.88118	0.231879	3.80018	0.000144593	0.000795686	227.943	275.913	318.515	571.179	445.666	499.921
RS12880|yhaB	411.604	0.981067	0.258167	3.80013	0.000144621	0.000795686	219.924	259.358	349.858	477.89	566.368	596.228
RS02710	480.242	-0.762995	0.200844	-3.79893	0.00014532	0.000798782	702.155	538.03	572.649	342.355	391.815	334.448
RS26155|ybjG	1367.43	-0.782851	0.206098	-3.79843	0.000145615	0.000799653	1641.42	1728.59	1818.75	1252.37	816.126	947.312
RS08665|purM	1434.19	-0.696943	0.183623	-3.79551	0.000147341	0.000808375	1862.48	1472	1986.48	1220.69	1011.11	1052.37
RS06525	1963.41	0.871693	0.230049	3.78917	0.000151154	0.000828523	1209.58	1134	1817.06	2333.12	2814.2	2472.47
RS09270|yfhL	518.144	-0.935435	0.247023	-3.78683	0.000152584	0.000835579	733.081	789.111	520.128	315.073	342.606	408.867
RS12250|cca	4228.11	-0.640715	0.169235	-3.78595	0.000153124	0.000837752	5013.59	5856.25	4587.12	3706.06	2869.91	3335.73
RS14055|yhfW	590.535	1.48298	0.391851	3.78455	0.000153985	0.000841679	238.251	183.482	509.963	902.974	882.048	826.49
RS17390|pflC	364.144	1.1024	0.291477	3.78211	0.000155502	0.000849178	183.27	205.555	304.114	590.541	468.878	432.506
RS01295	64.2966	2.04116	0.539898	3.78064	0.000156427	0.000853437	19.4725	15.1752	39.8144	89.7693	92.8472	128.701
RS25845	1128.34	0.495448	0.131115	3.77872	0.000157638	0.000859244	964.46	877.403	966.558	1365.9	1240.44	1355.3
RS12765|yqjA	15967.4	-1.13232	0.299743	-3.77763	0.000158325	0.000861389	18778.3	32429.4	14584.8	11161.3	10081.3	8769.2
RS27790	101.512	1.37273	0.363383	3.77764	0.000158322	0.000861389	61.8537	42.7665	64.3807	177.778	131.843	130.452
RS13085|deaD	14706.6	-0.986277	0.261102	-3.77736	0.000158497	0.000861526	26717.4	13889.5	18032.5	9847.34	8586.5	11166.4
RS10435|yqcA	2916.51	-0.402424	0.106642	-3.77358	0.000160919	0.00087334	3306.88	3320.61	3334.24	2353.36	2640.57	2543.38
RS00610	649.354	1.23799	0.328073	3.77351	0.000160969	0.00087334	407.777	223.489	526.905	978.661	866.264	893.029
RS15275|malS	917.977	0.57012	0.151132	3.77233	0.00016173	0.000876661	743.39	693.921	778.498	1129.16	988.822	1174.07
RS06180|wcaJ	446.183	1.70062	0.450883	3.77174	0.000162112	0.00087792	175.252	97.9491	354.941	760.399	656.429	632.125
RS03615|uidC	751.907	0.913873	0.242338	3.77107	0.000162549	0.000879475	493.685	406.972	661.596	1108.03	950.755	890.403
RS10310|queD	1199.89	-0.723066	0.191755	-3.77078	0.000162735	0.000879669	1699.83	1229.19	1553.61	1010.34	828.197	878.146
RS18180|rdcB	323.359	1.34491	0.35669	3.77052	0.000162906	0.00087978	115.689	173.825	257.523	541.256	383.459	468.403
RS00700|efeO	377.968	1.0754	0.285372	3.76842	0.000164287	0.000886425	249.706	184.862	293.949	424.204	485.591	629.498
RS25330	433.17	0.654104	0.173615	3.76755	0.000164858	0.000888688	361.959	320.059	327.833	535.976	490.233	562.959
RS04080|aroH	1566.45	-0.572616	0.152075	-3.76535	0.000166316	0.000895725	1944.96	1782.4	1892.45	1381.74	1090.03	1307.15
RS12975|agaB	111.894	1.68924	0.448682	3.76489	0.000166619	0.000896535	26.3451	71.7374	60.9922	177.778	169.91	164.598
RS17380|frwB	330.756	1.45913	0.387883	3.76178	0.000168708	0.000906943	229.088	92.4308	206.696	570.299	491.161	394.859
RS18775	316.956	1.35888	0.361342	3.76064	0.00016948	0.000910254	176.398	102.088	253.287	472.609	459.593	437.76
RS00055	265.342	2.12936	0.566419	3.75933	0.000170369	0.000914194	90.4897	28.9709	175.353	425.084	416.884	455.27
RS24385|citF	317.266	1.54547	0.411259	3.75789	0.000171354	0.00091864	104.235	126.92	253.287	450.607	372.317	596.228
RS12290|tsaD	1777.53	-0.60794	0.161812	-3.75707	0.000171911	0.000920784	2249.64	2106.6	2083.9	1580.64	1187.52	1456.86
RS06375|baeR	1757.23	-0.436163	0.116117	-3.75623	0.000172492	0.000923055	2138.54	2037.62	1887.37	1489.99	1488.34	1501.52
RS03860|ribE	6869.96	-0.691368	0.184154	-3.7543	0.000173829	0.000929357	8413.25	10230.9	6813.34	5079.89	5561.54	5120.91
RS06860|yejF	2104.13	-0.546489	0.145613	-3.75303	0.000174713	0.000932962	2532.57	2670.84	2291.44	1519.04	1800.31	1810.57
RS29020	804.658	-0.919092	0.244904	-3.75287	0.000174821	0.000932962	1381.4	831.877	944.533	546.537	527.372	596.228
RS27290	7448.39	-0.696455	0.185644	-3.75155	0.000175741	0.000936315	9804.96	10487.4	7345.33	6256.57	5695.24	5100.77
RS06255|wza	256.004	2.04032	0.543865	3.75152	0.000175769	0.000936315	56.1265	49.6643	193.142	418.923	376.031	442.137
RS16200	427.742	1.47933	0.394553	3.74938	0.000177271	0.000943463	256.578	121.402	298.184	783.281	650.859	456.145
RS04600|tsaB	2053.85	-0.647869	0.172822	-3.74877	0.000177704	0.000944908	2825.8	2145.22	2550.66	1775.14	1436.35	1589.94
RS04280|astE	340.556	1.17695	0.314213	3.7457	0.00017989	0.000955666	227.943	131.059	265.994	500.772	476.306	441.262
RS09105|iscU	2700.87	-0.781601	0.208695	-3.74517	0.000180269	0.000956814	3705.5	3068.15	3471.48	1716.18	1724.17	2519.74
RS20520|msyB	402.539	1.09439	0.292254	3.74464	0.000180654	0.000957989	206.179	231.767	331.222	672.39	523.658	450.017
RS02215|yciO	2346.97	-0.502707	0.134271	-3.74397	0.000181135	0.000959616	2532.57	3092.98	2631.14	1922.12	1948.86	1954.16
RS25350	445.988	1.72666	0.461211	3.74376	0.000181288	0.000959616	190.143	86.9126	342.234	758.639	637.86	660.141
RS03640|malI	418.986	1.26566	0.338132	3.74309	0.00018177	0.0009613	211.906	165.548	359.177	658.308	599.793	519.183
RS22715|ddlA	4349.6	-0.681818	0.182217	-3.7418	0.00018271	0.000965402	5584.02	6225.97	4267.76	3508.92	3110.38	3400.52
RS10855|sctN	777.411	1.08219	0.28931	3.74059	0.00018359	0.000969176	432.976	357.307	703.952	1131.8	1032.46	1005.97
RS27305|aadA1	2623.89	-0.481975	0.128942	-3.73793	0.000185539	0.000978586	3190.05	2974.34	3009.8	1982.85	2385.24	2201.05
RS28370	1953.43	-0.462462	0.123783	-3.73606	0.00018693	0.000985033	2334.41	2357.68	2100.84	1607.93	1577.47	1742.28
RS16135|yidD	678.197	-1.0675	0.285809	-3.735	0.000187712	0.00098827	1131.69	633.22	989.43	481.41	351.891	481.535
RS06310|yegI	606.901	1.18428	0.317247	3.73299	0.000189219	0.000994417	381.431	233.146	496.409	825.526	726.065	978.83
RS08755	1069.33	-0.792599	0.212316	-3.73312	0.000189125	0.000994417	1545.2	1244.37	1278.3	939.937	636.003	772.208
RS05205|fliS	54.0719	4.26392	1.14235	3.73259	0.000189519	0.000995103	4.58176	5.51826	5.9298	169.858	3.71389	134.83
RS15940	1110.49	1.11705	0.299417	3.73077	0.000190898	0.00100145	657.482	459.395	983.5	1633.45	1589.54	1339.54
RS18675	647.49	1.30418	0.349619	3.7303	0.000191255	0.00100242	332.178	224.869	560.79	961.06	826.34	979.706
RS17605|rsd	4107.4	-0.789889	0.211913	-3.72743	0.000193445	0.00101299	4763.88	6686.75	4164.41	3088.24	3144.73	2796.41
RS28815	218.963	-0.890414	0.238903	-3.7271	0.000193697	0.00101341	304.687	237.285	310.891	160.177	145.77	154.967
RS17395|frwD	164.173	1.62821	0.437133	3.72474	0.000195516	0.00102202	83.6171	44.1461	111.819	305.392	255.33	184.735
RS09675	336.754	1.573	0.422451	3.7235	0.00019648	0.00102614	95.0715	136.577	275.312	491.091	442.881	579.594
RS02125|kch	6291.77	-0.751527	0.202043	-3.71965	0.000199502	0.001041	7164.73	9899.76	6620.2	5173.18	4684.14	4208.62
RS16275|atpC	4668.61	-0.852252	0.229223	-3.71801	0.000200801	0.00104684	6956.26	6835.74	4235.57	3580.21	3413.99	2989.9
RS20735|lptD	17392.5	-0.581559	0.15645	-3.71723	0.000201423	0.00104828	22625.9	22855.2	17074.4	14170.3	13896.4	13732.5
RS23540|qmcA	4135.95	-0.517867	0.139318	-3.71715	0.000201481	0.00104828	4468.36	5486.53	4657.44	3458.76	3569.97	3174.63
RS12365	499.239	1.63082	0.438749	3.71699	0.000201613	0.00104828	290.942	96.5695	342.234	788.562	708.424	768.706
RS18125|phnJ	229.797	1.50195	0.404137	3.71645	0.000202042	0.00104958	89.3443	80.0147	188.907	360.837	298.968	360.714
RS01930|sirB1	2375.45	-0.423826	0.114075	-3.71532	0.000202947	0.00105335	2745.62	2538.4	2880.19	1996.05	2000.86	2091.62
RS29105	6210.15	-0.470938	0.126796	-3.71413	0.000203905	0.00105738	7069.65	7293.76	7280.95	4587.04	5521.62	5507.89
RS08835	485.3	0.915901	0.24669	3.71275	0.000205016	0.00106221	323.014	259.358	424.404	682.951	596.079	625.996
RS08595|hyfE	146.309	1.27353	0.343331	3.70933	0.000207812	0.00107574	60.7083	107.606	88.947	235.864	175.481	209.249
RS19305|mpl	3589.81	-0.640782	0.172767	-3.70894	0.000208131	0.00107588	4073.18	5187.16	3863.69	3097.92	2622.93	2693.97
RS10385	666.886	1.49278	0.402491	3.70885	0.000208205	0.00107588	356.232	164.168	526.905	1081.63	991.608	880.772
RS05985|pduO	246.411	0.892195	0.24065	3.70743	0.000209371	0.00108095	146.616	189	182.13	285.15	316.609	358.963
RS19245|ytfK	23053.9	-1.20385	0.32481	-3.70633	0.000210281	0.00108469	30637.1	46988	18828	15429.8	15135	11305.6
RS13685|fmt	7727.88	-0.532836	0.143855	-3.70397	0.000212247	0.00109388	10054.7	9616.94	7746.86	6365.7	6296.89	6286.23
RS14570	1785.73	-0.542581	0.146554	-3.70227	0.00021368	0.00110029	2152.28	2327.33	1874.66	1474.15	1523.62	1362.31
RS09370|grcA	37554.3	-0.639055	0.17276	-3.69909	0.000216371	0.00111316	37166.1	52640	47409.6	27061	31795.5	29253.7
RS27750	135.952	1.13308	0.30633	3.69887	0.000216559	0.00111316	73.3081	89.6717	92.3355	154.896	186.623	218.88
RS14940|mdtE	5405.31	-0.53517	0.144699	-3.6985	0.000216881	0.00111384	7393.81	5696.22	6099.22	4367.01	4398.17	4477.4
RS28985	1207.18	-0.572694	0.154858	-3.69818	0.000217152	0.00111426	1489.07	1583.74	1259.66	1012.98	973.967	923.673
RS22905|thiL	770.138	0.754633	0.204073	3.69787	0.000217419	0.00111465	540.648	502.162	675.15	987.462	840.267	1075.14
RS22585|mhpB	161.846	1.80043	0.487027	3.69678	0.000218353	0.00111846	54.9811	40.0074	120.29	271.948	194.051	289.797
RS18285|lysS	9191.16	-0.490807	0.132797	-3.69592	0.000219094	0.00112128	11369.6	10465.4	10383.9	6752.94	8363.67	7811.38
RS22845|queA	2105.9	-0.696899	0.18859	-3.6953	0.000219624	0.00112301	2958.67	2107.97	2747.19	1629.05	1434.49	1758.04
RS00305|ompF	6546.41	-0.693071	0.187596	-3.69448	0.000220334	0.00112566	7682.46	7925.6	8659.2	4049.3	6101.91	4860.01
RS12970|kbaY	286.149	0.921989	0.24992	3.68913	0.00022502	0.0011476	161.507	211.073	220.25	320.353	383.459	420.249
RS05345|yodC	271.53	1.11827	0.303124	3.68914	0.000225018	0.0011476	153.489	223.489	138.08	399.561	416.884	297.676
RS20855|leuO	424.296	0.999536	0.270963	3.68883	0.000225284	0.00114795	240.542	274.533	332.916	421.564	639.717	636.502
RS02570|zntB	1018.41	0.57247	0.155242	3.68759	0.000226385	0.00115256	797.226	797.388	861.515	1346.54	1226.51	1081.27
RS23090|ybaY	11602	-0.859764	0.233393	-3.68376	0.000229822	0.00116803	14559.7	19519.5	10803.3	8858.12	7727.67	8144.08
RS24805|dtpD	969.534	0.571259	0.155075	3.68376	0.000229823	0.00116803	742.245	820.841	777.651	1217.17	1021.32	1237.98
RS07745	4424.28	-0.483286	0.131233	-3.68266	0.000230815	0.00117206	5606.93	5211.99	4657.44	3441.16	3864.3	3763.86
RS16315|atpI	6314.57	-0.618732	0.16803	-3.68226	0.000231176	0.00117288	7291.87	9095.47	6559.21	5314.87	4691.57	4934.43
RS23200|hemH	2419.09	-0.677287	0.184011	-3.68068	0.000232609	0.00117913	3050.31	3447.53	2433.76	2033.01	1852.3	1697.63
RS28505	11798.5	-0.507695	0.138042	-3.67783	0.000235229	0.00119138	13610.1	15460.8	12490.7	8966.37	10333	9930.14
RS20085|mcrB	1993.96	-0.641721	0.174518	-3.6771	0.000235897	0.00119373	1966.72	2652.9	2670.95	1586.8	1599.76	1486.63
RS05200|fliD	350.893	0.902798	0.245546	3.6767	0.000236272	0.0011946	255.433	288.329	191.448	498.132	460.522	411.494
RS17090|fdhE	2848.87	-0.536832	0.146055	-3.67556	0.000237328	0.00119891	3884.19	3200.59	3034.36	2345.44	2298.9	2329.76
RS25400	2246.26	0.92982	0.253026	3.6748	0.000238036	0.00120144	1552.07	1070.54	2014.44	3103.2	3070.46	2666.83
RS07325|elaD	778.352	1.01424	0.276501	3.66813	0.000244332	0.00123216	424.958	402.833	716.659	1108.03	1066.81	950.814
RS24425|cspE	52147.7	-0.925051	0.252213	-3.66774	0.000244702	0.00123218	74989.6	84343.8	45615.4	32544.9	41424.7	33967.5
RS18045|gltP	3172.07	-0.510914	0.139307	-3.66754	0.000244899	0.00123218	3888.77	4037.99	3258.85	2730.92	2505.94	2609.92
RS05275|fliJ	95.3007	1.90672	0.519902	3.66747	0.000244965	0.00123218	41.2358	17.9343	60.1451	168.097	166.196	118.195
RS01265	182.188	1.02362	0.279141	3.66704	0.000245371	0.00123316	113.399	96.5695	149.092	248.186	245.116	240.768
RS03680|rsxA	957.35	-1.08268	0.295423	-3.66484	0.000247492	0.00124276	1602.47	1248.51	1051.27	807.044	428.954	605.859
RS22980|cyoB	3710.67	-0.842503	0.230139	-3.66084	0.000251388	0.00126124	5086.9	3459.95	5745.13	2350.72	2603.43	3017.91
RS25715	293.433	1.10903	0.303032	3.65979	0.000252418	0.00126533	183.27	129.679	243.122	421.564	357.462	425.502
RS23560|ybbO	968.687	-0.507359	0.138682	-3.65843	0.000253769	0.00127101	1147.73	1164.35	1100.4	858.969	732.564	808.104
RS14750	888.582	1.46625	0.401245	3.65425	0.000257936	0.00129056	412.358	235.906	766.639	1362.38	1325.86	1228.35
RS20880|ilvN	179.967	1.32384	0.36229	3.65407	0.000258112	0.00129056	115.689	63.46	127.914	301.871	227.476	243.394
RS10900|xdhA	1102.7	0.672419	0.18405	3.65345	0.000258742	0.00129261	938.115	702.198	908.954	1219.81	1426.13	1420.97
RS13125|nusA	4298.44	-0.574753	0.157332	-3.65311	0.000259078	0.00129319	5655.04	5413.41	4363.49	3760.63	3272.86	3325.22
RS14260|rtcB	799.416	1.1065	0.302964	3.65226	0.000259945	0.00129641	452.449	344.891	721.742	1199.56	1078.88	998.967
RS24405|dpiB	892.212	0.686208	0.187902	3.65194	0.000260268	0.00129692	694.136	587.695	768.333	1242.69	1064.96	995.465
RS27150	3435.61	-0.584302	0.160062	-3.65047	0.000261766	0.00130327	4739.83	3911.07	3715.44	2494.18	2750.13	3003.03
RS11220|mscS	6835.32	-0.528318	0.144772	-3.6493	0.000262957	0.00130809	8098.26	8786.45	7336.01	6225.77	5045.31	5520.15
RS10965|ssnA	308.425	1.00998	0.276859	3.648	0.000264288	0.0013136	175.252	173.825	263.453	370.518	473.52	393.984
RS20505|tal	19089.6	-0.556543	0.152631	-3.64632	0.000266021	0.0013211	25995.8	20314.1	21870	13876.4	15948.4	16533.3
RS29230	2296.65	-0.726286	0.199267	-3.64478	0.000267622	0.00132662	2527.99	2702.57	3357.11	1451.27	1716.74	2024.2
RS27300|qac	1754.61	-0.795064	0.218149	-3.6446	0.000267812	0.00132662	2461.55	2196.27	2021.22	1637.85	1076.1	1134.67
RS17000|ompL	215.299	1.66898	0.457891	3.64492	0.000267477	0.00132662	87.0534	51.0439	169.423	320.353	342.606	321.315
RS25695	45.5587	1.94118	0.532846	3.64304	0.000269441	0.00133356	27.4906	16.5548	12.7067	78.3281	60.3507	77.9212
RS13285|lptB	2404.64	-0.458224	0.125826	-3.64172	0.00027082	0.00133926	2656.27	3046.08	2648.93	1926.52	2104.84	2045.21
RS22935|xseB	1196.17	-0.667104	0.18321	-3.64119	0.000271379	0.00134029	1557.8	1659.62	1187.65	892.412	947.969	931.552
RS10270|casB	180.054	1.18781	0.326225	3.64109	0.000271486	0.00134029	85.908	126.92	116.902	216.502	215.405	318.689
RS11770|gspI	73.1792	1.53628	0.421985	3.6406	0.000272008	0.00134174	25.1997	38.6278	48.2855	109.131	119.773	98.0581
RS17895	718.483	1.47526	0.405276	3.64014	0.000272491	0.00134204	404.34	182.103	552.319	1284.93	1051.96	835.245
RS22635|yaiO	294.664	0.791156	0.217344	3.64011	0.000272527	0.00134204	218.779	195.898	232.109	411.003	324.965	385.228
RS21025|ppdD	109.87	1.34706	0.370099	3.63973	0.000272927	0.00134288	62.9992	41.3869	80.4759	154.016	167.125	153.216
RS06395|yegS	2215.49	-0.503858	0.138466	-3.63886	0.000273852	0.0013463	2747.91	2617.03	2431.22	2035.65	1753.88	1707.26
RS20595|ileS	6107.89	-0.44341	0.121884	-3.63795	0.000274815	0.00134926	7232.31	6562.59	7321.61	4765.69	5200.37	5564.8
RS01395	181.54	1.33538	0.367079	3.63786	0.000274914	0.00134926	80.1808	75.8761	151.633	261.387	262.757	257.403
RS03040|bdm	849.123	-0.612679	0.168532	-3.63538	0.000277567	0.00136115	998.823	1121.59	960.628	737.516	685.212	590.975
RS15240|xylB	923.324	1.14245	0.314346	3.63437	0.000278664	0.00136424	387.159	498.023	840.338	1348.3	1347.21	1118.91
RS07900	614.658	1.0389	0.285838	3.63456	0.000278451	0.00136424	445.576	266.256	493.868	786.802	744.634	950.814
RS25585|rhlE	2817.71	-0.816054	0.224572	-3.63381	0.000279265	0.00136605	4502.72	2788.1	3490.96	2151.82	1741.81	2230.82
RS14245|malP	1640.58	0.533832	0.146938	3.63303	0.000280109	0.00136903	1325.27	1230.57	1463.81	2113.98	1923.79	1786.06
RS23705|folD	1874.49	-0.369013	0.101582	-3.63266	0.000280519	0.00136989	2107.61	2058.31	2172	1645.77	1630.4	1632.84
RS17555|rplL	13278.2	-0.644728	0.177499	-3.6323	0.000280907	0.00137065	19973	14801.3	13816.4	10326.1	10133.3	10619.2
RS14010|nirB	1064.24	0.564584	0.155504	3.63068	0.000282679	0.00137815	760.572	954.659	861.515	1258.53	1208.87	1341.3
RS11405|yggU	561.069	-0.571192	0.157346	-3.63017	0.000283235	0.00137971	703.3	629.081	679.386	485.81	435.453	433.382
RS24170|cusA	919.451	1.34211	0.369899	3.62831	0.000285279	0.00138736	402.049	318.679	837.796	1426.63	1327.71	1203.84
RS09880|ygaZ	2501.07	-0.719051	0.198176	-3.62835	0.000285239	0.00138736	2816.64	3893.13	2626.9	1763.7	1894.08	2011.94
RS14860|slp	74949.2	-0.590521	0.162765	-3.62807	0.00028555	0.00138753	95907.7	99516.3	74810.4	62732.9	62930.9	53797.1
RS23585|allS	443.031	1.24521	0.343361	3.62654	0.000287248	0.00139463	158.071	280.052	349.858	751.598	562.654	555.955
RS27115	6644.35	-0.554877	0.153056	-3.62531	0.00028861	0.00139546	8266.64	8396.03	7058.16	4704.97	5463.13	5977.17
RS28340|repE	4866.51	-0.586545	0.161757	-3.6261	0.000287738	0.00139546	5854.34	6290.81	5382.57	3483.4	4560.65	3627.28
RS11040|dsbC	2364.97	-0.656476	0.181056	-3.62582	0.000288046	0.00139546	3127.05	3235.08	2321.09	1930.92	1873.66	1702.01
RS20315|yjjW	376.803	0.950624	0.262206	3.62548	0.00028842	0.00139546	213.052	253.84	303.267	601.982	476.306	412.369
RS15295|yiaK	184.442	1.32592	0.365704	3.62567	0.00028821	0.00139546	65.2901	108.986	140.621	249.066	243.26	299.428
RS12515	950.026	0.716815	0.197761	3.62465	0.000289352	0.00139675	604.792	681.505	868.292	1218.93	1234.87	1091.77
RS02725	1977.48	-1.38319	0.381589	-3.62483	0.000289153	0.00139675	1878.52	4560.84	2138.12	1255.89	757.633	1273.88
RS24670|nagC	3304.67	-0.572077	0.158035	-3.61995	0.000294663	0.00142122	3706.64	4593.95	3555.34	2810.13	2454.88	2707.1
RS10905|xdhB	246.57	0.842901	0.232877	3.61952	0.000295153	0.00142241	194.725	147.613	186.365	289.55	324.965	336.199
RS07675|yfcZ	10804.2	-0.692202	0.19128	-3.61879	0.000295983	0.00142524	10909.2	16273.3	12860.9	7821.37	9211.37	7749.22
RS23075|glnK	292.642	1.63291	0.451503	3.61662	0.000298472	0.00143604	100.799	227.628	100.807	277.229	561.725	487.664
RS03080|dosP	1791.95	0.594245	0.164328	3.61622	0.000298938	0.00143711	1688.38	1298.17	1297.78	2155.34	2089.99	2222.07
RS00200|aroA	2463.04	-0.603995	0.167062	-3.61539	0.0002999	0.00143937	3442.05	2611.52	2859.86	1854.35	1852.3	2158.15
RS12015|exbB	2398.28	-0.805509	0.222793	-3.61551	0.000299755	0.00143937	3470.68	2543.92	3137.71	1353.58	1795.66	2088.11
RS02640|pdxI	547.244	0.809892	0.22406	3.61462	0.000300789	0.00144246	438.703	300.745	451.512	667.989	722.351	702.166
RS02300|pyrF	1034.6	-0.794074	0.219776	-3.61311	0.000302546	0.0014497	1432.95	1002.94	1500.24	763.039	674.07	834.37
RS13390|dcuC	623.853	1.27669	0.353415	3.61244	0.000303334	0.00145229	336.759	211.073	543.847	925.856	812.413	913.166
RS00250|kdsB	2272.48	-0.483933	0.133991	-3.61168	0.000304219	0.00145534	2721.56	2869.49	2360.91	1859.63	1855.09	1968.17
RS19445|pepA	5846.13	-0.572122	0.158436	-3.61106	0.000304948	0.00145764	6893.26	8138.05	5941.66	4881.87	4530.01	4691.91
RS15145|eptB	2743.37	-0.725882	0.201034	-3.61074	0.000305328	0.00145827	3884.19	3527.55	2847.15	2420.25	1729.74	2051.34
RS19975|yjiC	200.383	1.10714	0.306667	3.61023	0.000305926	0.00145993	109.962	102.088	167.729	288.67	287.826	246.021
RS06490|yehA	359.714	1.32609	0.367483	3.60858	0.000307879	0.00146806	185.561	121.402	306.655	479.65	544.084	520.934
RS17600|thiC	478.087	0.978743	0.27134	3.60707	0.000309676	0.00147543	411.213	245.562	308.35	725.195	532.943	645.258
RS05245	333.247	1.45025	0.402294	3.60494	0.000312219	0.00148634	180.979	89.6717	263.453	530.695	454.023	480.66
RS06760|nupX	523.455	1.36493	0.378803	3.60326	0.000314253	0.0014948	211.906	201.416	463.372	805.283	616.505	842.249
RS24845|ybgP	288.527	0.827217	0.229695	3.60138	0.000316535	0.00150444	191.288	184.862	246.51	338.835	385.316	384.353
RS19360|ridA	11399	-0.732663	0.203542	-3.59956	0.000318751	0.00151003	16076.2	15753.2	10870.2	8744.59	9486.19	7463.8
RS09340|nadB	1009.68	0.770903	0.214177	3.59938	0.00031898	0.00151003	671.228	635.979	929.285	1406.39	1160.59	1254.62
RS19105|ulaA	587.648	1.26646	0.351828	3.59965	0.000318643	0.00151003	431.831	179.343	422.71	828.166	850.48	813.357
RS14050|php	263.095	0.906413	0.251826	3.59936	0.000318998	0.00151003	200.452	153.132	194.836	402.202	325.894	302.054
RS14825|arsD	250.486	0.833031	0.231415	3.59972	0.000318557	0.00151003	166.089	171.066	202.46	337.075	280.398	345.83
RS06320|pphC	409.029	1.68646	0.46862	3.59877	0.000319728	0.00151226	169.525	82.7739	327.833	657.428	561.725	654.888
RS14510|rsmD	1835.35	-0.541079	0.150483	-3.59562	0.000323622	0.00152944	2139.68	2459.76	1928.88	1539.28	1414.06	1530.41
RS28580	1681.21	-0.549341	0.152814	-3.59483	0.0003246	0.00153284	2232.46	2010.03	1750.99	1389.66	1283.15	1420.97
RS21020|gspE	671.686	0.703744	0.195779	3.59458	0.000324916	0.00153309	588.756	462.154	482.008	844.007	924.758	728.432
RS28005	4031.34	-0.383143	0.106628	-3.59325	0.000326576	0.00153968	4463.78	4843.65	4384.66	3633.02	3373.14	3489.82
RS08675|ppk1	7284.7	-0.543722	0.151374	-3.59191	0.000328261	0.00154267	8609.12	9786.63	7530	5675.71	6448.23	5658.48
RS16585|yifK	1316.47	0.657289	0.182984	3.59205	0.000328089	0.00154267	920.934	943.622	1198.67	1775.14	1621.11	1439.35
RS13015|dolP	2869.56	-0.539881	0.150283	-3.59242	0.000327616	0.00154267	3427.16	3659.98	3114.84	2627.07	2290.54	2097.74
RS06775|psuT	525.764	0.855853	0.238256	3.59215	0.000327956	0.00154267	349.359	295.227	476.078	660.948	693.568	679.403
RS21335|tsf	9315.16	-0.622448	0.173416	-3.58933	0.000331528	0.00155677	13025.9	9438.98	11416.6	6706.29	7107.45	8195.73
RS01665|ymgG	1232.43	-0.829276	0.231074	-3.58879	0.000332211	0.00155873	1365.36	1485.79	1879.75	1078.11	874.62	710.921
RS00345|ssuA	351.934	1.53269	0.427105	3.58855	0.000332522	0.00155894	210.761	78.6352	251.593	475.249	554.298	541.071
RS26430|ftsK	12511.1	-0.409929	0.114242	-3.58825	0.0003329	0.00155947	15194.3	14521.3	13115.9	10287.4	10658.9	11288.9
RS25120|modF	1439.71	-0.531414	0.148178	-3.58631	0.000335386	0.00156986	1632.25	1858.27	1616.29	1148.52	1085.38	1297.52
RS22625|frmA	810.449	0.503898	0.140517	3.58603	0.000335747	0.0015703	678.1	675.987	657.361	984.822	871.835	994.59
RS29130	1429.66	-0.527288	0.147061	-3.58551	0.000336426	0.00157222	1729.61	1701	1634.08	1229.49	1020.39	1263.37
RS11735	5880.2	-0.518285	0.144565	-3.58512	0.000336918	0.00157327	7709.95	6165.27	6899.75	4445.34	4841.05	5219.84
RS26510	174.255	1.32521	0.369704	3.58451	0.000337716	0.00157574	77.8899	75.8761	143.162	220.903	241.403	286.295
RS13195|cgtA	1010.13	0.790643	0.22059	3.58423	0.00033808	0.00157618	765.154	553.205	899.636	1311.34	1264.58	1266.88
RS02925	245.41	1.64561	0.459188	3.58374	0.000338714	0.00157788	97.3624	62.0804	195.683	314.193	450.309	352.834
RS02435|pspA	5546.21	0.831244	0.231998	3.58297	0.000339704	0.00158124	3860.13	4902.97	3212.26	7483.42	8277.32	5541.16
RS13155|secG	40670.8	-0.785582	0.21938	-3.58092	0.000342383	0.00159245	50064.9	65487.9	38883.4	33410	27759.4	28419.3
RS19110|ulaB	166.62	0.964326	0.269375	3.57986	0.000343773	0.00159764	125.998	97.9491	114.36	220.023	247.902	193.49
RS05255|fliF	432.874	1.56887	0.43843	3.57837	0.000345742	0.00160425	191.288	103.467	358.329	724.315	618.362	601.482
RS26710	225.185	0.843911	0.235825	3.57855	0.000345509	0.00160425	154.634	144.854	182.977	280.749	268.328	319.564
RS19355|mgtA	2267.44	-0.548334	0.15326	-3.5778	0.000346501	0.00160651	2686.06	2513.57	2879.34	2099.9	1655.46	1770.3
RS10695|araE	434.894	0.686968	0.192035	3.5773	0.000347157	0.00160828	290.942	337.993	370.189	506.933	524.586	578.718
RS12180|ygiD	498.393	0.981379	0.274356	3.57702	0.000347529	0.00160873	343.632	230.387	429.487	689.991	633.218	663.643
RS24115	105.59	1.45817	0.407806	3.57564	0.000349377	0.001616	56.1265	42.7665	69.4634	148.735	114.202	202.245
RS13420|zapG	12361.7	-0.614792	0.172063	-3.57307	0.000352819	0.00163064	14584.9	17712.2	12573.7	9927.43	10453.7	8918.04
RS10350|ygcW	215.977	1.84983	0.517953	3.57143	0.00035504	0.00163961	99.6533	33.1095	147.398	311.552	311.038	393.108
RS23530	2518.02	-0.789232	0.221042	-3.5705	0.000356295	0.00164412	2991.89	4069.72	2510	2036.53	1820.73	1679.25
RS18645	2343.05	-0.494695	0.138602	-3.56918	0.000358105	0.00165071	2608.17	3029.52	2586.24	2107.82	1879.23	1847.35
RS02135|tonB	1333.75	-0.841484	0.235773	-3.56904	0.000358288	0.00165071	1993.07	1382.32	1760.3	760.399	949.826	1156.56
RS13495|mreD	375.599	5.2356	1.46817	3.56607	0.00036238	0.00166826	16.0362	33.1095	9.31826	1100.99	1085.38	8.75519
RS13185|greA	5866.67	-0.819388	0.229824	-3.56528	0.000363467	0.00167018	8746.58	7533.8	6188.17	5392.32	3433.49	3905.69
RS26125|rimO	2180.57	-0.766159	0.214903	-3.56515	0.000363653	0.00167018	3136.21	2223.86	2878.49	1760.18	1293.36	1791.31
RS12675|ygjI	609.606	1.01072	0.283478	3.56543	0.000363265	0.00167018	347.068	300.745	563.331	800.883	853.265	792.345
RS10265|cas7e	282.288	0.815044	0.228672	3.56425	0.000364904	0.00167462	219.924	168.307	224.485	366.998	330.536	383.477
RS24585|lnt	2536.99	-0.462703	0.129834	-3.5638	0.00036553	0.00167618	3215.25	2782.58	2823.43	2231.03	1987.86	2181.79
RS22645|yaiP	404.532	1.23953	0.347923	3.56265	0.000367126	0.00168218	159.216	215.212	346.47	514.853	504.16	687.282
RS22565|lacZ	981.556	1.2534	0.351873	3.56208	0.000367921	0.00168451	522.321	332.475	883.54	1485.59	1295.22	1370.19
RS14145|igaA	4918.59	-0.569822	0.15999	-3.56161	0.000368593	0.00168627	6541.61	6139.06	4953.08	4266.68	3948.79	3662.3
RS01660|ymgD	1230.66	-0.791953	0.222473	-3.55977	0.000371179	0.00169678	1557.8	1433.37	1689.15	1154.68	755.776	793.22
RS09815|alaE	2101.22	-0.585805	0.164607	-3.55881	0.000372543	0.00170169	2092.72	2652.9	2820.04	1742.58	1674.96	1624.09
RS19270|ytfP	6617.45	-0.950311	0.267108	-3.55777	0.000374012	0.00170707	7170.45	12471.3	6523.63	4646.88	4679.5	4213
RS17985|yjcE	4639.32	-0.459771	0.129309	-3.55559	0.000377135	0.00171998	4972.35	5940.41	5205.52	4108.27	3933.93	3675.43
RS20815	1160.22	-0.482731	0.135798	-3.55477	0.000378309	0.001724	1358.49	1323	1375.71	1032.35	996.25	875.519
RS07500|hisM	505.963	0.600016	0.168862	3.55329	0.000380451	0.00173241	411.213	358.687	435.417	594.062	601.65	634.751
RS04795|exoX	2681.42	-0.631965	0.177989	-3.55059	0.000384375	0.00174892	3545.14	3568.93	2665.87	2048.85	1940.51	2319.25
RS00850|solA	2920.25	-0.442225	0.1246	-3.54916	0.000386461	0.00175705	3721.53	3177.14	3194.47	2419.37	2474.38	2534.63
RS10765	141.507	1.39235	0.392484	3.54754	0.000388853	0.00176656	68.7264	62.0804	102.501	246.426	227.476	141.834
RS25885|tnpA	820.897	1.36668	0.385549	3.54478	0.000392943	0.00178376	443.285	304.884	626.865	733.116	1132.74	1684.5
RS07070|atoE	618.801	1.19025	0.335831	3.54419	0.000393816	0.00178634	289.796	270.395	569.261	970.741	796.629	815.984
RS00690	964.651	0.76219	0.215111	3.54325	0.000395231	0.00178999	689.555	569.76	885.235	1137.96	1298.93	1206.47
RS15915|tnpA	362.784	0.83425	0.235438	3.5434	0.000395007	0.00178999	211.906	311.782	259.217	515.733	443.809	434.257
RS01305	316.444	1.46434	0.413333	3.54276	0.000395956	0.0017905	111.108	114.504	277.854	438.285	475.377	481.535
RS27875	1029.29	-0.495899	0.139967	-3.54296	0.00039566	0.0017905	1099.62	1236.09	1277.45	877.451	809.627	875.519
RS02355|ycjD	316.918	0.757084	0.21372	3.54241	0.000396491	0.00179154	207.325	266.256	233.804	376.679	440.096	377.349
RS00295|gloC	3983.92	-0.70661	0.199495	-3.54199	0.000397118	0.00179299	5916.2	4856.07	4050.05	3353.15	2585.79	3142.24
RS07435|yfbU	4301.78	-0.638251	0.180236	-3.5412	0.000398306	0.00179559	4751.28	6339.1	4625.24	3369.87	3659.11	3066.07
RS25830	446.773	0.646095	0.182446	3.54129	0.00039817	0.00179559	326.45	333.855	383.743	555.338	583.08	498.17
RS04230|celF	654.668	1.08427	0.306219	3.54083	0.000398872	0.00179676	384.868	277.292	594.674	932.017	866.264	872.892
RS17255|zapB	2745.73	-0.890334	0.251715	-3.53708	0.000404583	0.00182109	3778.81	4497.38	2426.14	1903.64	2109.49	1758.92
RS16435|maoP	4153.27	-0.987852	0.279333	-3.53647	0.000405508	0.00182281	4920.81	7208.22	4438.03	3185.05	3227.37	1940.15
RS17515	1464.07	-0.815338	0.230555	-3.53642	0.000405587	0.00182281	2037.74	1848.62	1715.41	1323.66	788.272	1070.76
RS11530	214.021	1.59864	0.452617	3.53199	0.000412438	0.00185218	62.9992	80.0147	174.506	390.76	272.042	303.805
RS27715	140.88	1.38382	0.391845	3.53155	0.000413133	0.00185388	77.8899	48.2848	106.736	201.541	233.975	176.855
RS01385	78.5653	1.64704	0.466488	3.53073	0.000414407	0.00185818	50.3993	20.6935	42.3557	108.251	141.128	108.564
RS24440|tatE	3085.06	-0.467515	0.132448	-3.52979	0.000415896	0.00186343	3798.28	3734.48	3210.56	2676.36	2417.74	2672.96
RS25065	74.2114	1.35008	0.382673	3.52803	0.000418669	0.00187442	41.2358	34.4891	49.1326	88.8892	114.202	117.32
RS00955|flgI	305.768	2.79231	0.792496	3.52343	0.000425992	0.00190575	25.1997	190.38	16.9423	618.704	571.01	412.369
RS08910	639.398	1.16399	0.330475	3.52218	0.000428016	0.00191335	329.887	271.774	580.273	1022.67	871.835	759.951
RS08605|hyfG	570.653	0.725302	0.20611	3.51901	0.000433165	0.00193489	358.523	521.475	411.698	692.632	710.281	729.307
RS15010	172.062	1.05563	0.3	3.51878	0.000433541	0.0019351	142.035	92.4308	100.807	260.507	209.835	226.759
RS10860	1018.2	1.35085	0.383948	3.51832	0.000434287	0.00193695	485.666	317.3	915.731	1695.06	1438.2	1257.25
RS17990|espX5	456.865	0.65572	0.186462	3.51664	0.000437042	0.00194776	394.031	320.059	349.858	607.263	554.298	515.681
RS21940|crl	8713.63	-0.833064	0.236924	-3.51617	0.00043782	0.00194975	9194.44	14977.9	9314.02	5439.84	6776.91	6578.65
RS16505|rhlB	6552.73	-0.580407	0.165096	-3.51558	0.000438789	0.00195258	9169.24	7913.18	6478.73	5356.23	5166.02	5232.98
RS05270|fliI	376.761	1.78927	0.509008	3.51521	0.000439414	0.00195388	119.126	73.1169	313.432	571.179	568.225	615.49
RS13130|rimP	3837.44	-0.863985	0.245871	-3.51398	0.00044145	0.00196144	4656.21	6448.08	3756.95	3236.98	2515.23	2411.18
RS12965|agaS	325.823	1.12542	0.320561	3.51077	0.000446803	0.00198373	180.979	155.891	276.159	422.444	371.389	548.075
RS01880|pth	2166.45	-0.483193	0.137976	-3.502	0.000461775	0.00204865	2566.93	2759.13	2253.32	1760.18	1755.74	1903.38
RS16025|yidP	259.928	1.26359	0.36085	3.5017	0.000462303	0.00204944	96.2169	146.234	215.167	378.439	312.895	410.618
RS07380|nuoG	7745.88	-0.577618	0.165003	-3.50064	0.000464136	0.00205601	11030.6	7874.55	8922.66	6078.79	6489.09	6079.6
RS01910|hemA	6925.12	-0.513025	0.14659	-3.49973	0.000465728	0.0020615	8940.16	8135.29	7356.34	5969.66	5042.53	6106.75
RS20665|caiT	497.427	1.80357	0.515518	3.49855	0.00046779	0.00206907	177.543	81.3943	404.074	847.528	730.707	743.316
RS13525|accB	2836.8	-0.730023	0.208696	-3.49801	0.000468735	0.00207169	4470.65	2953.65	3194.47	2040.05	1983.22	2378.79
RS29370|tnpB	350.242	1.56841	0.449173	3.49176	0.000479844	0.00211919	171.816	113.124	243.969	308.032	465.164	799.349
RS14550|dcrB	9131.15	-0.608063	0.174185	-3.4909	0.000481396	0.00212125	10220.8	13339	9524.11	7419.17	7609.75	6674.08
RS24665|nagD	2970.52	-0.626613	0.179492	-3.49103	0.000481169	0.00212125	3196.92	4422.88	3198.7	2350.72	2265.47	2388.42
RS11780|gspG	88.1146	1.52885	0.437936	3.49104	0.000481144	0.00212125	46.963	26.2117	61.8394	117.052	137.414	139.208
RS26985	3438.05	-0.422441	0.121106	-3.48818	0.000486321	0.00214134	4157.95	3855.88	3800.16	3101.44	2688.85	3024.04
RS02535|abgT	697.519	0.60149	0.172574	3.48539	0.000491413	0.00216215	579.592	486.986	594.674	825.526	779.916	918.419
RS21565|dnaQ	4989.8	-0.654061	0.187672	-3.48512	0.00049192	0.00216275	6117.79	7314.45	4875.14	4176.91	3736.17	3718.33
RS21745|yafL	219.107	1.25486	0.360153	3.48425	0.00049351	0.00216812	80.1808	131.059	176.2	297.471	280.398	349.332
RS11005|uacT	676.516	1.46541	0.420692	3.48333	0.000495218	0.00217399	262.306	200.037	615.005	1097.47	893.19	991.088
RS21190	186.122	1.04608	0.30043	3.48193	0.000497816	0.00218376	125.998	126.92	111.819	205.061	225.619	321.315
RS00445|mgsA	2720.59	-0.529654	0.152164	-3.48081	0.000499894	0.00219124	2966.69	3454.43	3222.42	2185.27	2514.3	1980.42
RS20185|tsr	967.281	1.19329	0.343265	3.4763	0.000508383	0.00222513	623.119	331.095	809.841	1618.49	1233.94	1187.2
RS15760|ligB	980.852	1.04524	0.300672	3.47635	0.000508294	0.00222513	663.21	395.935	859.821	1430.15	1206.08	1329.91
RS20485|thrC	2194.99	-0.460871	0.132618	-3.47518	0.000510516	0.00223279	2765.09	2571.51	2292.29	1852.59	1917.29	1771.18
RS16565|wzxE	1399.58	0.554992	0.159787	3.47332	0.00051407	0.00224666	1150.02	1023.64	1225.77	1850.83	1652.68	1494.51
RS29355	2929.94	1.20879	0.348191	3.47163	0.000517317	0.00225917	1524.58	1790.67	1993.26	2280.32	3796.52	6194.3
RS13400|sspA	11080.1	-0.695944	0.200511	-3.47085	0.00051881	0.002264	13436	17059.7	10611.8	8873.08	8398.95	8101.18
RS19530|nanY	1238.95	0.608762	0.175425	3.47021	0.000520048	0.00226772	1077.86	967.075	899.636	1556	1660.11	1273
RS20295|osmY	48513.2	-0.723857	0.208667	-3.46895	0.000522487	0.00227666	59483.8	75985	45836.5	39215.1	35898.4	34660
RS15485|yibN	3715.36	-0.664647	0.191642	-3.46817	0.000524009	0.0022816	4479.81	5461.7	3729	3068.88	3012.89	2539.88
RS27980	1924.68	-0.743985	0.214611	-3.46667	0.000526945	0.00229268	2147.7	3028.14	2055.95	1507.6	1566.33	1242.36
RS05025|cheA	474.144	1.41705	0.408989	3.46476	0.000530702	0.00230732	272.615	121.402	379.507	656.548	628.575	786.216
RS16195|espY4	1520.9	0.87081	0.251382	3.46409	0.00053202	0.00231133	1182.09	769.797	1272.37	2126.3	2172.62	1602.2
RS05465|aztD	2075.91	-0.589425	0.170164	-3.46385	0.000532494	0.00231168	2758.22	2583.92	2141.51	1826.19	1471.63	1673.99
RS23930	830.449	1.27117	0.367074	3.46299	0.000534213	0.00231743	372.268	310.402	775.11	1337.74	1138.31	1048.87
RS11640	2666.83	-0.551569	0.159322	-3.46197	0.00053624	0.0023245	3391.65	3206.11	2914.07	1961.72	2504.09	2023.32
RS14105|aroK	9516.04	-0.533046	0.154032	-3.46063	0.000538912	0.00233436	10507.1	13155.5	10101.8	7849.53	8220.69	7261.55
RS09200|yphF	331.696	1.09175	0.315735	3.45782	0.000544572	0.00235713	207.325	139.336	287.172	465.568	467.021	423.751
RS24735|pgm	5760.25	-0.461908	0.133604	-3.45729	0.00054563	0.00235997	6801.62	5929.37	7291.11	4799.14	4607.08	5133.17
RS01470	248.755	0.904807	0.261775	3.45643	0.000547376	0.00236578	142.035	158.65	217.708	330.034	317.537	326.569
RS27295	14708.2	-0.658223	0.190515	-3.45497	0.000550359	0.00237692	17881.5	21363.9	14775.4	13127.4	10652.4	10448.4
RS17155|rhaT	784.647	1.60165	0.463713	3.45398	0.000552386	0.00238392	345.923	155.891	663.291	1302.53	1086.31	1153.93
RS09575|ssrA	3.65953e+06	-0.549367	0.159084	-3.45332	0.000553733	0.00238797	5.09077e+06	4.33283e+06	3.62039e+06	3.02632e+06	2.95987e+06	2.92702e+06
RS11200|ygfI	592.222	0.755868	0.218913	3.45283	0.000554743	0.00239057	445.576	362.825	511.657	854.569	671.285	707.419
RS06730|cirA	912.877	0.84927	0.246001	3.4523	0.000555835	0.00239352	692.991	455.256	804.759	1190.76	1170.8	1162.69
RS24935	88.9677	1.61132	0.467088	3.44971	0.000561191	0.00241481	49.2539	22.073	59.298	129.373	149.484	124.324
RS05545|dksA	545.611	-0.57962	0.168051	-3.44908	0.000562501	0.00241867	612.81	641.498	706.493	419.803	415.027	478.033
RS14460|livG	188.166	1.08707	0.315262	3.44815	0.000564435	0.00242343	104.235	96.5695	159.258	273.708	224.69	270.535
RS01230|ydfA	140.707	0.944617	0.273935	3.44832	0.000564078	0.00242343	81.3262	104.847	102.501	179.539	176.41	199.618
RS07150	833.188	1.22516	0.355406	3.44721	0.000566406	0.00243012	516.593	263.497	715.812	1242.69	1119.74	1140.8
RS09985|srlE	616.574	1.1392	0.330627	3.44558	0.000569825	0.002443	374.559	233.146	545.542	803.523	943.327	799.349
RS01450	178.334	1.1617	0.337326	3.44385	0.000573488	0.00245691	91.6352	84.1534	153.328	248.186	257.187	235.515
RS12140|yqiB	1655.48	-0.496433	0.144172	-3.44334	0.000574568	0.00245974	1993.07	2045.89	1774.7	1506.72	1350	1262.5
RS23730|sfmF	120.592	1.43581	0.417457	3.43942	0.000582968	0.00249388	87.0534	37.2482	70.3105	205.941	152.269	170.726
RS16725|pldA	3102.14	-0.681726	0.198265	-3.43846	0.000585043	0.00250093	3848.68	4351.15	3266.47	2871.74	2204.19	2070.6
RS07095|yfaT	154.274	1.06549	0.310487	3.43169	0.000599841	0.00256232	88.1989	85.533	124.526	231.464	218.191	177.73
RS13475|tldD	8204.99	-0.585514	0.170786	-3.42836	0.000607244	0.00259206	9788.93	11592.5	8162.79	6928.96	6639.5	6117.25
RS15490|gpmM	2652.28	-0.433906	0.126595	-3.42751	0.000609149	0.0025983	3261.07	3124.71	2759.9	2333.12	2278.47	2156.4
RS00710|phoH	2830.37	-1.14389	0.333872	-3.42612	0.000612275	0.00260954	3250.76	6016.28	2425.29	1914.2	1821.66	1554.05
RS14430|ugpQ	1424.49	-0.427627	0.12482	-3.42594	0.000612674	0.00260954	1522.29	1764.46	1616.29	1215.41	1208.87	1219.6
RS08235	1070.86	-1.1253	0.328568	-3.42487	0.0006151	0.00261797	1843.01	1564.43	998.748	914.415	485.591	618.992
RS09470|pheA	2094.97	-0.504305	0.147266	-3.42446	0.000616023	0.00262	2671.17	2539.78	2162.68	1803.31	1600.68	1792.19
RS14100|aroB	4163.25	-0.425668	0.12433	-3.4237	0.00061775	0.00262544	4718.07	5141.64	4460.9	3831.92	3402.85	3424.15
RS24995|ybgC	2804.49	-0.745415	0.217779	-3.4228	0.0006198	0.00263224	3326.36	4471.17	2743.8	2264.47	2101.13	1920.01
RS13280|lptA	3549.4	-0.553065	0.161624	-3.42192	0.000621816	0.00263889	4093.8	4900.21	3672.24	3091.76	2853.19	2685.22
RS20670|fixA	383.468	1.65371	0.483353	3.42133	0.000623147	0.00263979	197.016	67.5987	288.866	617.824	615.577	513.93
RS01325	129.58	2.40622	0.703318	3.42123	0.000623378	0.00263979	40.0904	6.89782	75.3932	219.143	198.693	237.266
RS17520	1131.17	-0.848373	0.247947	-3.42159	0.000622567	0.00263979	1617.36	1385.08	1361.31	1042.03	593.293	787.967
RS19685	157.119	1.53341	0.448495	3.41902	0.000628478	0.00265947	84.7625	40.0074	116.055	278.989	215.405	207.498
RS22290	471.908	1.44287	0.422274	3.4169	0.000633394	0.00267834	250.851	115.883	393.061	737.516	657.358	676.776
RS25530|ybhL	7560.52	-0.674625	0.197563	-3.41474	0.000638435	0.00269577	9115.41	11435.2	7341.09	6312.01	5711.03	5448.36
RS00550|ymcF	1424.48	-0.90941	0.266308	-3.41489	0.000638085	0.00269577	2382.51	1936.91	1258.81	1087.79	879.263	1001.59
RS01710|pliG	5967.17	-0.560725	0.164288	-3.41307	0.000642349	0.00271034	7604.57	6144.58	7586.76	4440.06	5521.62	4505.42
RS16270|glmU	8569.16	-0.586997	0.172069	-3.41141	0.000646279	0.00272497	9827.87	12195.4	8844.72	7427.09	6928.25	6191.67
RS10660|tas	4568.73	-0.426818	0.125171	-3.40987	0.000649944	0.00273845	5415.64	5641.04	4664.21	3822.24	3931.15	3938.08
RS24905|sucD	6871.72	-0.882548	0.258873	-3.4092	0.000651537	0.00274319	11190.9	9856.99	5684.14	4767.45	4901.4	4829.36
RS02610|hslJ	3357.17	-0.377321	0.110704	-3.40839	0.000653479	0.00274546	3973.53	3837.95	3570.59	2775.81	2980.39	3004.78
RS00635|rutG	588.231	0.811848	0.238183	3.40851	0.000653179	0.00274546	410.067	335.234	533.682	711.114	708.424	830.868
RS17350|yijE	369.95	1.25625	0.36856	3.40855	0.000653094	0.00274546	171.816	143.475	337.999	486.69	525.515	554.204
RS20065|yjiS	152.308	1.73785	0.51006	3.40714	0.000656465	0.00275603	57.272	34.4891	117.749	290.43	226.547	187.361
RS08420|eutH	497.285	1.23856	0.363573	3.40663	0.000657702	0.00275924	258.869	179.343	448.124	785.041	612.791	699.54
RS13915|fkpA	26511.6	-0.857644	0.251929	-3.4043	0.000663327	0.00277655	33091.8	44704.8	24707.8	21942.4	18969.6	15653.4
RS26785	1479.48	-0.424512	0.124705	-3.40414	0.000663721	0.00277655	1783.45	1586.5	1716.25	1303.42	1195.87	1291.39
RS26755	375.958	1.02652	0.301537	3.40428	0.000663383	0.00277655	219.924	184.862	336.304	573.819	439.167	501.672
RS24045	66.9288	1.76637	0.518874	3.40424	0.000663488	0.00277655	21.7634	19.3139	49.1326	103.851	107.703	99.8092
RS05030|motB	331.274	1.2424	0.365089	3.403	0.000666502	0.0027862	169.525	122.781	296.49	435.645	478.163	485.038
RS12390	670.516	1.25504	0.368917	3.40195	0.000669077	0.00279497	293.233	256.599	636.183	931.136	981.394	924.548
RS18035|nrfF	701.309	1.35023	0.397065	3.40054	0.000672537	0.0028053	381.431	200.037	602.298	1209.25	949.826	865.013
RS27555	2263.55	-0.596253	0.175358	-3.40021	0.00067334	0.0028053	2552.04	3258.53	2365.14	1757.54	1930.29	1717.77
RS20215|dnaC	1593.97	-0.529403	0.155688	-3.40041	0.000672844	0.0028053	2138.54	1847.24	1664.58	1286.69	1246.94	1379.82
RS07100|yfaA	476.963	0.698572	0.205453	3.40016	0.000673464	0.0028053	304.687	393.176	393.061	524.534	622.076	624.245
RS24545|ybeU	690.175	1.29648	0.381401	3.39927	0.000675667	0.00281248	364.25	211.073	620.935	992.743	1022.25	929.801
RS12645|aer	623.367	0.89766	0.264341	3.39584	0.00068418	0.0028459	412.358	329.716	562.484	942.578	757.633	735.436
RS06345	51.5403	1.73037	0.509656	3.39517	0.000685852	0.00285083	21.7634	15.1752	33.8846	70.4073	75.2062	92.805
RS16185|adeP	1594.66	-0.519222	0.153117	-3.39101	0.000696353	0.00289243	2078.97	1656.86	1899.23	1322.78	1216.3	1393.83
RS22655|tauA	329.15	2.01251	0.594304	3.38633	0.000708339	0.00294013	107.671	35.8687	247.357	572.939	457.736	553.328
RS12585	1231.57	-0.455522	0.134554	-3.38542	0.000710693	0.00294782	1366.51	1571.32	1336.75	1035.87	1037.1	1041.87
RS06440|yegT	341.943	1.0319	0.304875	3.38468	0.000712625	0.00295374	302.396	153.132	217.708	486.69	422.455	469.278
RS18300|cadB	1083.59	0.903762	0.267182	3.38257	0.00071811	0.00297438	549.811	1018.12	698.022	1584.16	1265.51	1385.95
RS29110|dinQ	23328.1	-1.01539	0.300207	-3.38229	0.000718845	0.00297532	39324.1	36449.5	17870.7	15182.5	17554.6	13587.2
RS25940	1590.98	-0.416872	0.123282	-3.38146	0.000721011	0.00298218	1715.87	1768.6	1972.08	1367.66	1345.36	1376.32
RS21635|tssF	1664.89	0.372038	0.110103	3.37901	0.000727486	0.00300684	1416.91	1431.99	1504.48	1945	1822.59	1868.36
RS01620|bluF	1922.36	-0.569882	0.168736	-3.37737	0.000731824	0.00302264	2719.27	2143.84	2028.84	1497.92	1509.69	1634.59
RS08380|amiA	2600.5	-0.640351	0.189665	-3.37623	0.000734865	0.00303306	3293.14	3706.89	2506.61	2075.26	1885.73	2135.39
RS20475|thrA	3187.89	-0.367938	0.108992	-3.37583	0.00073593	0.00303532	3723.82	3723.44	3330.85	2765.25	2822.55	2761.39
RS08220|gltX	4687.85	-0.684084	0.202725	-3.37445	0.000739637	0.00304847	7085.69	4802.26	5448.64	3888.24	3064.88	3837.4
RS02825|ydcU	503.039	0.662833	0.19647	3.37372	0.000741602	0.00305442	342.486	429.045	397.297	568.539	583.08	697.789
RS26230|potH	359.045	1.1187	0.331664	3.373	0.000743531	0.00306022	180.979	169.686	326.986	559.738	433.596	483.287
RS17850	637.215	1.0219	0.303147	3.37097	0.000749037	0.00308072	387.159	289.709	582.815	970.741	849.551	743.316
RS02840	2131.7	-0.795008	0.235868	-3.37057	0.000750129	0.00308305	2308.06	3513.75	2293.14	1825.31	1460.49	1389.45
RS05115|yecA	878.321	0.646708	0.19196	3.36898	0.00075447	0.00309872	549.811	738.067	765.791	1126.52	1072.38	1017.35
RS18950	7113.09	-0.827292	0.245647	-3.36781	0.000757688	0.00310975	9638.88	11559.4	6098.38	5323.67	5070.38	4987.83
RS14805|gorA	5649.29	-0.432589	0.128557	-3.36495	0.000765569	0.0031399	7220.85	5809.35	6438.92	4832.58	4776.06	4817.98
RS10895|actS	1880.58	-0.549934	0.163457	-3.3644	0.000767111	0.00314403	2479.88	2171.43	2053.41	1712.66	1344.43	1521.65
RS21000|coaE	1806.25	-0.591981	0.175967	-3.36416	0.000767772	0.00314454	2052.63	2556.33	1907.7	1548.96	1304.5	1467.37
RS24695|chiP	509.944	1.09508	0.325576	3.36353	0.000769519	0.0031495	284.069	215.212	474.384	692.632	728.85	664.519
RS26850	1390.53	-0.436493	0.129825	-3.36217	0.000773313	0.00316061	1657.45	1509.24	1630.7	1255.01	1097.45	1193.33
RS00760|csgD	684.877	-0.65166	0.193818	-3.36222	0.000773186	0.00316061	911.77	713.235	885.235	604.623	503.232	491.166
RS16300|atpF	5491.05	-0.631285	0.187843	-3.36071	0.000777437	0.00317526	7839.39	5359.61	6820.97	3833.68	4582.01	4510.67
RS07890	392.463	1.67485	0.498591	3.35917	0.000781762	0.00318626	153.489	74.4965	332.069	629.265	585.866	579.594
RS21165	655.376	0.673088	0.200365	3.3593	0.000781393	0.00318626	443.285	474.57	596.369	748.958	773.417	895.656
RS15235|yiaB	185.215	1.46721	0.436737	3.35948	0.000780896	0.00318626	84.7625	56.5621	152.481	330.034	257.187	230.262
RS02795|yncJ	2965.9	-1.11265	0.331253	-3.35892	0.000782484	0.00318699	3669.99	5968	2531.18	2301.44	1804.02	1520.78
RS14865|dctR	2469.55	-0.830727	0.247357	-3.35841	0.000783915	0.0031906	3444.34	3637.91	2403.26	2231.03	1651.75	1448.98
RS04975|flhe	320.872	1.14265	0.34027	3.35807	0.000784874	0.00319229	167.234	140.716	290.56	406.602	428.954	491.166
RS14455|livF	392.095	1.25834	0.37478	3.35753	0.000786417	0.00319635	175.252	153.132	363.412	518.374	596.079	546.324
RS02130|yciI	3303.43	-0.747808	0.222747	-3.35721	0.000787343	0.0031979	4216.36	4981.61	3225.81	2110.46	2916.33	2370.03
RS10880	53.2399	1.99778	0.595178	3.35661	0.000789048	0.00320261	21.7634	8.27739	33.0375	92.4096	80.777	83.1743
RS12075|ygiS	780.098	0.538779	0.160613	3.35452	0.000795019	0.00322461	686.118	595.972	626.018	1010.34	839.338	922.797
RS28055|iroN	4970.18	-0.313884	0.0936172	-3.35285	0.000799852	0.00323973	5372.11	5722.43	5432.55	4314.21	4475.23	4504.55
RS02980	344.394	1.43752	0.42874	3.3529	0.000799691	0.00323973	142.035	103.467	310.044	499.012	470.735	541.071
RS12795|yqjF	611.672	-0.603074	0.17988	-3.35264	0.000800451	0.00323992	767.445	743.585	702.258	540.376	501.375	414.996
RS04590|fadD	2471.22	0.406949	0.121403	3.35204	0.000802179	0.00324468	2060.65	2084.52	2228.76	3029.27	2799.34	2624.81
RS00405|ycbZ	4563.83	-0.529452	0.15797	-3.35159	0.000803475	0.00324768	5900.16	5825.9	4451.59	3783.51	3623.82	3798
RS13570|acrS	204.118	1.06191	0.317033	3.34951	0.000809542	0.00326995	105.38	110.365	179.588	279.869	255.33	294.174
RS14470|livH	335.887	1.38055	0.412232	3.34896	0.000811143	0.00327191	178.689	95.19	283.783	522.774	519.016	415.872
RS11915|yghT	161.244	1.53256	0.457618	3.349	0.000811037	0.00327191	73.3081	46.9052	127.067	204.181	205.192	310.809
RS27070	112.604	1.76858	0.528267	3.34789	0.000814279	0.0032823	49.2539	20.6935	82.1701	187.459	166.196	169.851
RS09510|trmD	14969	-0.629434	0.188044	-3.34728	0.0008161	0.00328738	21233	15373.9	17943.6	10009.3	11762.8	13491.7
RS24250|wzz(fepE)	417.745	1.12067	0.334849	3.3468	0.000817495	0.00329074	234.815	182.103	371.036	697.032	532.943	488.54
RS25280	284.758	1.20671	0.360612	3.34628	0.000819042	0.00329471	209.615	93.8104	211.779	398.681	393.672	400.988
RS01570|hflD	825.852	-0.849245	0.25391	-3.34466	0.00082383	0.00331169	1124.82	744.965	1315.57	567.659	568.225	633.876
RS07610|aroC	2117.79	-0.623041	0.186313	-3.34406	0.000825626	0.00331664	2467.28	2123.15	3112.3	1648.41	1607.18	1748.41
RS03980|ydiH	1559.42	-0.738918	0.220994	-3.3436	0.000826976	0.00331979	2434.06	1545.11	1871.28	1076.35	1107.67	1322.03
RS04000|rprA	65.0737	1.48777	0.445029	3.34308	0.000828537	0.00332378	34.3632	23.4526	44.05	114.412	90.9902	83.1743
RS10885	761.142	0.937855	0.280618	3.3421	0.000831461	0.00333323	507.43	368.344	688.704	1098.35	840.267	1063.76
RS05000|cheB	226.606	1.62288	0.485723	3.34116	0.000834285	0.00334227	101.944	46.9052	182.977	324.754	337.964	365.091
RS02645|ydbD	1273.37	0.46111	0.138111	3.3387	0.000841723	0.00336871	966.751	1129.86	1118.19	1444.23	1428.92	1552.3
RS15925|uhpC	575.38	1.76626	0.529041	3.33859	0.000842033	0.00336871	199.307	93.8104	489.632	1027.95	813.341	828.241
RS09825|ygaM	1533.83	0.743666	0.222929	3.33589	0.000850255	0.00339928	936.97	1416.81	1088.54	2229.27	1880.15	1651.23
RS04260|nadE	3194.19	-0.491012	0.147237	-3.33484	0.000853494	0.00340991	3724.97	4217.33	3257.16	2534.66	2751.06	2679.96
RS06325|yegL	265.611	1.57854	0.473375	3.33465	0.000854079	0.00340992	113.399	62.0804	222.791	466.448	362.104	366.842
RS01125|bhsA	1974.31	-0.654294	0.196365	-3.33203	0.000862139	0.00343976	2655.13	2699.81	1889.91	1506.72	1415.92	1678.37
RS00005	427.342	1.5097	0.453197	3.33122	0.000864655	0.00344745	152.343	122.781	389.673	623.105	561.725	714.424
RS27475	2271.02	0.586165	0.176033	3.32986	0.000868908	0.00346206	1762.83	1572.7	2110.16	2680.76	2466.02	3033.67
RS24730|seqA	3521.59	-0.527216	0.15839	-3.32859	0.000872867	0.00347311	4091.51	4833.99	3550.26	2833.01	2968.32	2852.44
RS21295|dgt	2423.61	-0.652198	0.195932	-3.3287	0.000872515	0.00347311	2643.67	3659.98	2584.55	2084.06	1825.38	1744.03
RS25245|ymfL	240.012	0.912179	0.274137	3.32745	0.000876445	0.00348498	147.762	195.898	156.716	252.586	319.394	367.718
RS14850	717.35	1.52155	0.45759	3.32513	0.000883786	0.00350941	329.887	151.752	628.559	1083.39	1083.53	1026.98
RS01320	153.274	1.21494	0.365365	3.32528	0.000883313	0.00350941	99.6533	56.5621	119.443	229.704	202.407	211.876
RS16020	716.71	1.11086	0.334129	3.32464	0.000885326	0.00351315	350.505	317.3	691.245	930.256	949.826	1061.13
RS19740	718.267	1.27255	0.382835	3.32403	0.000887263	0.00351699	383.722	222.11	653.972	1114.2	979.537	956.067
RS03735|pdxH	1806.18	-0.514362	0.154744	-3.32396	0.000887492	0.00351699	2177.48	2350.78	1847.56	1378.22	1556.12	1526.91
RS23835	146.84	1.12246	0.337752	3.32334	0.000889462	0.00352241	105.38	60.7008	110.125	195.38	209.835	199.618
RS22140	864.085	1.34728	0.405438	3.32303	0.000890461	0.00352399	351.65	284.19	825.089	1380.86	1240.44	1102.28
RS16960|glnL	910.963	-0.556208	0.167422	-3.3222	0.000893108	0.00353208	1206.15	1004.32	1042.8	821.125	678.713	712.673
RS22105	163.827	2.53852	0.764175	3.32191	0.000894049	0.00353342	71.0173	68.9782	5.08269	289.55	265.543	282.793
RS16085	448.12	0.700703	0.211017	3.32059	0.000898264	0.00354769	359.668	282.811	380.354	570.299	496.732	598.855
RS19435|valS	7175.96	-0.493203	0.148585	-3.31932	0.000902356	0.00356058	9619.4	7710.39	7842.59	5707.39	5683.17	6492.85
RS22820|brnQ	2967	-0.440086	0.132588	-3.3192	0.000902742	0.00356058	3716.95	3270.95	3260.54	2447.53	2363.89	2742.13
RS08765	3159.8	-0.713024	0.21491	-3.31778	0.000907362	0.00357399	3683.73	5014.72	3078.41	2568.99	2299.82	2313.12
RS13235|mlaB	29.496	4.05926	1.22343	3.31792	0.000906896	0.00357399	3.43632	4.13869	2.54134	67.767	2.78541	96.3071
RS14465|livM	465.163	1.2434	0.37481	3.31741	0.00090856	0.00357631	185.561	202.796	438.805	697.912	597.007	668.897
RS19080|yjfN	2890.83	-0.67929	0.204987	-3.31383	0.000920276	0.00361834	3338.96	4363.56	2975.91	2048.85	2567.22	2050.47
RS09415|kgtP	2574.86	-0.62485	0.188572	-3.31358	0.000921088	0.00361834	2842.98	3866.92	2663.33	1933.56	2046.35	2095.99
RS04995|cheY	214.667	0.759823	0.229299	3.31368	0.000920768	0.00361834	154.634	142.095	180.435	261.387	285.041	264.407
RS10355|yqcE	500.255	1.57337	0.474886	3.31316	0.000922469	0.00362134	175.252	121.402	456.595	702.313	764.132	781.839
RS12485	1337.63	0.914333	0.276025	3.3125	0.00092465	0.00362505	876.261	637.359	1266.44	1920.36	1598.83	1726.52
RS11555	236.007	1.40201	0.423236	3.31259	0.000924367	0.00362505	93.9261	91.0513	202.46	440.926	295.254	292.423
RS13970|crp	34171.1	-0.74901	0.226136	-3.3122	0.000925643	0.00362652	38231.3	56587	33725.3	25143.3	28200.5	23139.1
RS09810|stpA	685.529	-0.845869	0.255427	-3.31159	0.000927686	0.0036321	797.226	783.593	1061.43	615.184	389.958	465.776
RS21010|guaC	3567.02	-0.466197	0.140797	-3.31113	0.000929193	0.00363557	3704.35	3988.32	4720.97	2981.75	3020.32	2986.4
RS07125|nrdA	7221.17	-0.804578	0.243179	-3.30859	0.000937668	0.00366628	10219.6	10120.5	7213.18	6825.11	4666.5	4282.16
RS21785	718.685	1.24758	0.377104	3.30831	0.00093861	0.00366677	492.539	206.935	576.885	1120.36	901.546	1013.85
RS00370|rlmKL	1919.77	-0.495552	0.149796	-3.30818	0.000939043	0.00366677	2333.26	2065.21	2339.73	1785.71	1435.42	1559.3
RS26740	201.509	1.67299	0.506036	3.30608	0.000946112	0.00369191	58.4174	55.1826	173.658	309.792	337.964	274.037
RS00110	717.607	1.10265	0.33365	3.30479	0.000950463	0.00370552	475.357	257.979	632.795	935.537	996.25	1007.72
RS04935|yecN	3130.92	-0.730846	0.221155	-3.30468	0.000950863	0.00370552	3430.59	5144.4	3148.72	2353.36	2285.9	2422.56
RS09540|grpE	11027.9	-0.494821	0.149838	-3.30237	0.0009587	0.00373358	12189.8	14613.7	11900.3	8137.32	9770.31	9556.29
RS26425|lrp	10162.6	-0.888063	0.268974	-3.30166	0.000961134	0.00374058	11134.8	18744.1	9707.93	6358.66	7842.8	7187.14
RS25610|hcxB	2180.6	-0.419539	0.127126	-3.30018	0.000966245	0.00375798	2573.8	2630.83	2282.97	1815.63	1978.57	1801.82
RS12460	303.501	0.919142	0.278556	3.29966	0.00096802	0.00376238	177.543	180.723	270.23	342.355	445.666	404.49
RS18925|yjeM	870.927	0.560908	0.170064	3.29821	0.000973024	0.00377933	604.792	767.038	739.531	994.503	999.035	1120.66
RS02510|ynaI	1477.31	-0.533227	0.161796	-3.29567	0.000981874	0.00381118	1612.78	1837.58	1791.65	1386.14	1083.53	1152.18
RS19480|idnO	414.031	1.06524	0.323296	3.29493	0.000984478	0.00381876	320.723	169.686	311.738	649.507	450.309	582.22
RS06145	5311.92	-0.449307	0.136397	-3.29412	0.000987308	0.0038272	6381.24	5330.64	6683.73	4440.94	4383.31	4651.63
RS01785	354	1.20333	0.365322	3.29389	0.000988103	0.00382776	219.924	120.022	301.573	549.177	460.522	472.78
RS23955	373.771	0.834619	0.253499	3.2924	0.000993358	0.00384557	251.997	209.694	342.234	477.009	467.021	494.668
RS10490|fucP	332.388	1.30326	0.396019	3.29091	0.000998636	0.00386346	207.325	95.19	271.077	492.851	488.376	439.511
RS14875|chuA	1036	0.926943	0.281703	3.29049	0.00100012	0.00386663	558.975	575.278	1006.37	1508.48	1349.07	1217.85
RS08465|eutP	129.395	1.65233	0.50282	3.28612	0.00101579	0.00392463	51.5448	30.3504	104.195	217.383	182.909	189.988
RS24030	188.213	0.957604	0.291487	3.28524	0.00101896	0.00393428	136.307	93.8104	152.481	264.907	249.759	232.013
RS09115|iscR	7741.01	-0.673839	0.205218	-3.28352	0.00102518	0.00395572	9374.28	11609	7568.12	5511.13	5529.05	6854.44
RS27590	226.007	0.856828	0.260967	3.28327	0.00102609	0.00395661	184.416	126.92	170.27	297.471	260.901	316.062
RS19475|idnT	674.97	0.583895	0.177855	3.28298	0.00102717	0.00395819	467.339	578.038	575.191	748.958	801.271	879.021
RS25100|galM	7138.15	-0.678147	0.206656	-3.28152	0.00103248	0.00397605	8004.33	11262.8	7091.2	5654.59	5693.39	5122.66
RS20205|opgB	2064.92	-0.585438	0.178463	-3.28045	0.0010364	0.00398852	2558.91	2074.87	2799.71	1812.11	1472.56	1671.37
RS15870	643.509	1.10653	0.337499	3.27863	0.00104313	0.00401176	384.868	252.46	585.356	1008.58	744.634	885.15
RS29175	3217.89	-0.589183	0.179786	-3.27713	0.00104869	0.00403053	4151.07	4375.98	3072.48	2444.89	2566.3	2696.6
RS13275|lptC	2578.45	-0.503037	0.153525	-3.27657	0.00105076	0.00403584	3187.76	3308.2	2576.08	2233.67	2152.2	2012.82
RS01030|acpP	42927.2	-0.822263	0.250984	-3.27616	0.00105229	0.00403906	48677.8	75224.9	40617.4	29600.1	34913.3	28529.7
RS15755|yicG	1533.69	-0.623552	0.190449	-3.27412	0.00105993	0.00406573	1834.99	1841.72	1903.47	1492.63	1060.31	1069.01
RS17625|yjaG	3191.93	-0.607643	0.185797	-3.27046	0.00107373	0.00411595	3798.28	4616.02	3150.42	2744.12	2444.67	2398.05
RS09820|ygaC	2362.06	-0.646974	0.197897	-3.26925	0.00107833	0.00413089	2943.78	3451.67	2255.02	1893.96	1915.44	1712.52
RS28245	2760.61	-0.469269	0.14355	-3.26902	0.00107921	0.00413157	3247.32	3567.55	2803.95	2232.79	2302.61	2409.43
RS07460|yfcD	3130.5	-0.660046	0.202055	-3.26667	0.00108822	0.00416335	3507.34	4858.83	3138.56	2509.14	2321.18	2447.95
RS04690|yobF	24445.4	-0.818708	0.250702	-3.26566	0.00109209	0.00417542	26604	42929.3	24071.6	16193.7	20162.7	16711
RS12305|rpoD	22828.1	-0.467575	0.143216	-3.26483	0.00109531	0.00418214	29739.1	26915.3	22833.1	19629.6	18121.9	19729.8
RS07430|hxpA	3350.43	-0.575707	0.176346	-3.26465	0.00109599	0.00418214	4039.97	4640.86	3351.18	2764.37	2895.9	2410.3
RS03695|rsxD	522.478	0.98572	0.301932	3.2647	0.00109578	0.00418214	345.923	233.146	470.996	623.985	683.355	777.461
RS05555	1835.66	-0.450302	0.138048	-3.26192	0.00110661	0.00421618	2199.24	2280.42	1881.44	1616.73	1531.98	1504.14
RS11875	502.988	0.755532	0.23163	3.2618	0.00110706	0.00421618	305.832	469.052	349.011	589.661	626.718	677.652
RS23975	120.946	1.56915	0.481033	3.26204	0.00110615	0.00421618	72.1627	27.5913	82.1701	218.263	165.268	160.22
RS23550|fetB	545.774	0.681636	0.209135	3.25931	0.00111686	0.00425072	359.668	409.731	487.091	726.955	702.853	588.349
RS28595	1448.17	-0.712826	0.218756	-3.25854	0.00111986	0.00425941	1762.83	2210.06	1424.85	1220.69	1104.88	965.698
RS11420	308.59	1.1104	0.340989	3.25642	0.00112828	0.00428862	205.034	118.643	260.911	473.489	388.101	405.365
RS09555|bamE	10903.1	-0.856615	0.263121	-3.25559	0.00113158	0.0042984	12363.9	19369.1	10412.7	9089.58	7383.21	6800.16
RS23085|tesB	1704.54	-0.527222	0.161999	-3.25448	0.00113601	0.00431242	1924.34	2330.08	1784.87	1489.99	1359.28	1338.67
RS17805|yjbH	1258.05	0.94367	0.290038	3.25361	0.00113947	0.00432275	927.806	536.651	1115.65	1830.59	1637.82	1499.76
RS28955	294.639	0.79093	0.243172	3.25255	0.00114375	0.0043362	185.561	264.876	198.225	394.281	337.035	387.855
RS03995|ydiK	2533.71	-0.376022	0.115664	-3.25099	0.00115003	0.00435717	2651.69	3044.7	2890.35	2206.39	2149.41	2259.71
RS03000|fdnG	737.366	0.800793	0.246405	3.2499	0.00115446	0.00437114	644.883	424.906	543	882.731	796.629	1132.05
RS11025|lysS	4736.29	-0.587128	0.180813	-3.24715	0.00116566	0.00440895	6716.86	4708.45	5635.01	3600.45	3558.83	4198.11
RS06220|wcaE	161.898	2.00935	0.618816	3.24708	0.00116595	0.00440895	53.8357	17.9343	120.29	272.828	253.473	253.025
RS25985|rhtA	824.341	0.648896	0.200324	3.23923	0.00119854	0.00452929	585.32	569.76	769.18	1105.39	1011.11	905.287
RS22335|rclC	366.762	1.16931	0.361025	3.23886	0.00120008	0.00453216	188.998	143.475	343.081	526.295	502.303	496.419
RS26790	846.77	-0.518822	0.160241	-3.23776	0.00120474	0.00454683	1048.08	904.994	1038.56	723.435	624.861	740.689
RS14855	768.203	1.38624	0.428182	3.23751	0.00120579	0.00454789	379.141	204.176	690.398	1340.38	1102.1	893.029
RS21550|gloB	2404.63	-0.607289	0.187656	-3.23618	0.00121139	0.00456606	2625.35	3548.24	2537.95	2051.49	1915.44	1749.29
RS02905|tssI	1691.93	1.2841	0.396829	3.23591	0.00121258	0.00456733	852.207	489.745	1611.21	2676.36	2194.91	2327.13
RS19295|yjfF	691.036	0.62473	0.193072	3.23574	0.00121328	0.00456733	542.938	469.052	617.546	939.937	812.413	764.328
RS11125|zapA	10329	-0.682747	0.211028	-3.23534	0.00121498	0.00457078	11832.4	16309.2	10045.1	7348.76	8558.65	7879.67
RS26540	176.669	1.14589	0.354238	3.2348	0.0012173	0.00457656	111.108	84.1534	133.844	266.668	172.696	291.548
RS27500|mobI	195.344	0.914151	0.282622	3.23453	0.00121842	0.00457786	105.38	154.511	146.551	289.55	226.547	249.523
RS21310|yaeH	6895.56	-0.526657	0.162853	-3.23395	0.00122092	0.00458138	7526.68	9274.81	7620.64	6044.47	6040.64	4866.13
RS09750	38.7928	1.85144	0.572495	3.23399	0.00122074	0.00458138	10.309	17.9343	22.025	58.9661	47.352	76.1702
RS01985|narK	401.369	0.742626	0.229692	3.23314	0.00122436	0.00459134	245.124	326.957	328.68	454.127	477.234	576.092
RS28875	42.3972	1.85059	0.572611	3.23185	0.00122991	0.00460921	27.4906	9.65695	17.7894	75.6878	66.85	56.9087
RS16055|cbrA	420.365	1.0091	0.312312	3.23106	0.00123331	0.00461865	276.051	180.723	378.66	523.654	559.868	603.233
RS25920	332.974	0.61806	0.191296	3.2309	0.001234	0.00461865	271.469	231.767	283.783	389	409.456	412.369
RS07195	282.508	1.00443	0.311041	3.22926	0.0012411	0.00464224	216.488	124.161	221.944	389.88	416.884	325.693
RS06895|yejL	2509.57	-0.681637	0.211162	-3.22803	0.00124644	0.00465925	3041.14	3842.09	2393.1	1861.39	2088.13	1831.59
RS08760	18429.3	-0.639865	0.19826	-3.2274	0.00124919	0.00466656	19214.8	28717	19420.9	14274.2	15206.5	13742.1
RS23290	491.888	0.549863	0.170451	3.22593	0.00125564	0.00468767	434.122	371.103	392.214	578.22	626.718	548.95
RS02915	150.959	1.03684	0.321548	3.22453	0.0012618	0.00470767	106.526	75.8761	113.513	209.462	234.903	165.473
RS00840|yceJ	378.052	-0.600715	0.186347	-3.22364	0.00126575	0.00471939	469.63	406.972	489.632	297.471	285.041	319.564
RS11910|yghS	145.198	1.09967	0.341369	3.22137	0.00127581	0.00475387	88.1989	64.8395	122.832	202.421	195.907	196.992
RS22770|ppnP	5097.84	-0.747739	0.23214	-3.22107	0.00127715	0.00475585	5699.71	8466.39	5005.6	4091.54	3931.15	3392.64
RS18610|tnpA	730.906	1.01688	0.31574	3.22063	0.00127907	0.00475796	445.576	433.183	570.955	629.265	973.038	1333.42
RS23875|rusA	80.0922	1.68732	0.523917	3.22058	0.00127934	0.00475796	29.7814	22.073	60.9922	127.613	95.6326	144.461
RS07445|ackA	7227.95	-0.431626	0.134029	-3.22039	0.00128018	0.00475809	9078.76	7395.85	8427.94	5745.24	6223.54	6496.35
RS00920|flgB	50.2968	2.2017	0.683755	3.22002	0.00128184	0.00476123	12.5998	8.27739	32.1903	85.3688	54.7798	108.564
RS04535|yoaJ	225.389	-0.762336	0.236783	-3.21955	0.0012839	0.00476587	247.415	331.095	272.771	170.738	157.84	172.477
RS03140|ydeO	153.905	1.08513	0.337232	3.21776	0.00129196	0.00479277	122.562	64.8395	107.584	200.661	208.906	218.88
RS12010|exbD	1042.48	-0.76784	0.238698	-3.21679	0.00129634	0.00480596	1626.52	1009.84	1303.71	650.387	830.054	834.37
RS00165	469.719	0.530117	0.164816	3.21641	0.00129806	0.00480931	372.268	365.585	414.239	524.534	568.225	573.465
RS04685|cspE	38889.1	-0.862704	0.268295	-3.2155	0.00130218	0.00482151	43529	70381.2	36636.9	25294.7	32235.6	25257
RS02720	1888.61	-1.25892	0.391553	-3.2152	0.00130355	0.00482356	3845.24	2494.25	1652.72	1078.99	1578.4	682.029
RS28830	516.461	-0.766448	0.238454	-3.21423	0.00130795	0.00483676	640.301	743.585	568.414	469.089	317.537	359.838
RS05085|yecJ	569.126	-0.701997	0.218442	-3.21366	0.00131055	0.00484335	715.9	840.155	559.943	431.245	412.241	455.27
RS25945	485.197	0.812984	0.253241	3.21032	0.00132586	0.00489685	376.85	277.292	400.685	729.596	506.017	620.743
RS05400|hprR	1793.86	-0.428373	0.133476	-3.20937	0.00133025	0.00490938	2121.35	2138.33	1916.17	1659.85	1422.42	1505.02
RS11835|glcF	2551.02	-1.70776	0.53214	-3.20923	0.00133093	0.00490938	1073.28	6500.51	4144.93	1023.55	1586.76	977.079
RS24550|djlC	1435.03	0.655299	0.204231	3.20862	0.00133373	0.00491661	941.551	1022.26	1378.26	1909.8	1593.26	1765.05
RS22470|yahL	224.176	1.1937	0.37255	3.20413	0.00135473	0.00499087	112.253	93.8104	201.613	337.955	332.393	267.033
RS25470|bioA	542.094	0.562	0.17557	3.201	0.00136953	0.00504225	407.777	413.869	490.479	601.982	687.069	651.386
RS15945	218.422	1.12105	0.350502	3.19841	0.00138189	0.00508456	132.871	86.9126	191.448	304.512	297.111	297.676
RS22875|tsx	3610.21	-0.571193	0.178609	-3.19801	0.00138382	0.00508845	4236.98	5051.97	3659.53	2572.51	3167.02	2973.26
RS02935|yddH	690.116	0.546034	0.170772	3.19744	0.00138655	0.00509213	647.173	515.957	520.128	792.962	830.982	833.494
RS27735	133.314	1.32038	0.41295	3.19744	0.00138651	0.00509213	56.1265	57.9417	113.513	168.097	179.195	225.008
RS13655|aroE	2076.93	0.407891	0.127621	3.19612	0.0013929	0.00510981	1688.38	1767.22	1899.23	2561.07	2271.97	2273.72
RS22370|ykgH	137.149	0.891509	0.278939	3.19608	0.00139311	0.00510981	88.1989	88.2921	110.972	164.577	193.122	177.73
RS01435	70.4743	1.44675	0.452876	3.19459	0.0014003	0.00513297	52.6902	33.1095	27.9548	120.572	81.7055	106.813
RS26805	1113.05	-1.03822	0.325119	-3.19335	0.00140634	0.0051519	1596.74	2023.82	871.681	836.967	704.71	644.382
RS07005|mqo	823.888	0.70366	0.220366	3.19315	0.00140732	0.00515225	640.301	480.088	758.167	1069.31	954.469	1040.99
RS08730	190.883	0.990437	0.31025	3.19239	0.00141103	0.00516261	101.944	111.745	168.576	232.344	278.541	252.149
RS03340|yneK	438.924	1.26276	0.395586	3.19213	0.00141227	0.00516395	292.087	122.781	358.329	572.059	651.787	636.502
RS11855|yghO	344.899	1.11009	0.348031	3.18963	0.00142454	0.00520557	197.016	144.854	311.738	502.532	385.316	527.938
RS24430|crcB	1189.6	-0.712271	0.223347	-3.18907	0.0014273	0.0052124	1227.91	1916.22	1289.31	865.13	913.616	925.424
RS03115|yddB	959.422	0.61628	0.193271	3.18869	0.0014292	0.00521608	715.9	693.921	861.515	985.702	1180.09	1319.41
RS06060|yeeZ	5272.01	-0.386129	0.121127	-3.1878	0.00143359	0.00521912	5571.42	6599.84	5750.21	4690.01	4592.22	4428.38
RS24605|miaB	3383.85	-0.545387	0.17107	-3.18809	0.00143217	0.00521912	4562.29	3410.28	4074.62	2664.04	2516.16	3075.7
RS19835|sgcC	469.799	0.941804	0.295432	3.18789	0.00143317	0.00521912	287.505	238.665	437.111	667.989	665.714	521.809
RS03435|rspB	384.337	0.715621	0.224463	3.18815	0.00143188	0.00521912	264.597	314.541	293.949	572.059	418.741	442.137
RS12545	472.48	0.582426	0.182732	3.18733	0.00143593	0.00522441	334.468	387.658	412.545	605.503	527.372	567.336
RS21400|rnhB	647.95	-0.519938	0.163156	-3.18675	0.00143882	0.00522844	832.735	680.125	776.804	538.616	553.369	506.05
RS14645	205.574	1.06599	0.334505	3.18676	0.00143874	0.00522844	104.235	107.606	185.518	291.31	295.254	249.523
RS10600|ppdC	180.223	1.23853	0.388803	3.1855	0.00144504	0.00524776	109.962	67.5987	143.162	322.113	212.62	225.884
RS14045|yhfU	103.995	1.14531	0.359599	3.18497	0.0014477	0.00525418	73.3081	51.0439	69.4634	168.097	112.345	149.714
RS26485|pflA	5412.34	-0.488687	0.153493	-3.18378	0.00145367	0.00527201	6075.41	7355.84	5531.66	4730.49	4375.89	4404.74
RS09195|yphE	509.141	1.25294	0.393558	3.18363	0.00145441	0.00527201	302.396	155.891	443.041	794.722	782.702	576.092
RS13000|lpoA	3318.84	-0.32943	0.10352	-3.18229	0.00146116	0.00529321	3809.73	3523.41	3754.41	3062.72	2856.91	2905.85
RS17135|rhaA	425.681	1.42764	0.448735	3.18148	0.00146526	0.00530479	341.341	92.4308	257.523	678.55	577.509	606.735
RS11575	94.906	1.7806	0.56027	3.17812	0.00148236	0.00536338	46.963	15.1752	65.2278	128.493	155.983	157.593
RS14180|ompR	3439.96	-0.464895	0.146301	-3.17766	0.00148466	0.00536841	3683.73	4540.15	3745.94	3116.4	2764.99	2788.53
RS18885|sugE	2206.99	-0.50065	0.157563	-3.17746	0.00148573	0.00536896	2502.79	2956.41	2300.76	1977.56	1791.02	1713.39
RS16635|hemC	3657.43	-0.45897	0.144459	-3.17717	0.0014872	0.00537096	4267.91	4744.32	3692.57	3022.23	3232.01	2985.52
RS22520|codB	578.313	0.965074	0.304073	3.17382	0.00150445	0.00542894	251.997	408.351	514.198	862.489	745.563	687.282
RS01685	268.076	1.46768	0.46245	3.1737	0.00150511	0.00542894	160.362	57.9417	207.543	435.645	355.605	391.357
RS01590|icd	28499.3	-0.654585	0.206415	-3.17121	0.00151808	0.00547235	41800.5	30682.9	32084.5	17495.3	24896	24036.5
RS12245|ygiM	3465.21	-0.737963	0.232795	-3.17001	0.00152434	0.00549156	4773.05	4682.24	3543.48	3299.46	2054.71	2438.32
RS01645|pdeG	522.732	1.3185	0.416088	3.16879	0.00153075	0.00551125	230.233	164.168	501.492	786.802	742.777	710.921
RS02245|yciN	4432.58	-0.736866	0.232562	-3.16848	0.00153241	0.00551384	5766.14	6877.13	3979.74	3053.04	3734.31	3185.14
RS11920|pitB	395.321	1.48571	0.469175	3.16665	0.00154208	0.00554524	158.071	99.3286	365.106	538.616	567.296	643.506
RS20125|btsT	848.059	0.74107	0.23409	3.16574	0.00154688	0.00555869	547.52	528.373	826.784	1012.98	1129.95	1042.74
RS26015|ybiR	869.668	0.547859	0.173067	3.16559	0.00154771	0.00555869	672.373	627.702	817.465	1097.47	994.393	1008.6
RS06165|wcaL	660.821	1.26325	0.399306	3.16361	0.00155825	0.00558968	232.524	285.57	646.348	1015.63	946.113	838.747
RS10505|fucU	866.6	-0.545261	0.17235	-3.16369	0.00155781	0.00558968	933.533	1165.73	986.888	770.96	696.354	646.133
RS17330	634.455	0.551098	0.174327	3.16129	0.00157073	0.00563102	509.721	535.271	499.798	836.967	653.644	771.332
RS15340	384.842	1.0164	0.321673	3.15972	0.00157918	0.00565786	175.252	229.008	358.329	578.22	474.449	493.793
RS25450	2127.05	-0.576584	0.182528	-3.15888	0.00158376	0.00566763	2364.19	2174.19	3099.59	1761.06	1634.11	1729.15
RS17585|thiS	43.745	2.2001	0.696491	3.15884	0.00158398	0.00566763	12.5998	5.51826	27.9548	80.0883	56.6368	79.6722
RS26525	24.191	2.42938	0.769111	3.15869	0.00158481	0.00566763	3.43632	13.7956	5.9298	45.7647	31.568	44.6515
RS27015	1676.6	-0.603396	0.191182	-3.15613	0.00159879	0.00571414	1755.96	2298.35	2012.74	1527.84	1337.93	1126.79
RS10960|ygfK	1305.84	0.703295	0.222866	3.15568	0.00160124	0.00571941	975.915	756.001	1246.95	1722.34	1587.69	1546.17
RS20310|yjjV	799.12	0.566794	0.179691	3.15427	0.00160902	0.00573671	659.773	602.87	669.22	1068.43	806.842	987.585
RS04285|astB	583.54	0.497766	0.157798	3.15446	0.00160796	0.00573671	477.648	471.811	501.492	626.625	738.135	685.531
RS11380|yqgE	1742.23	-0.628372	0.199204	-3.15442	0.00160818	0.00573671	2639.09	1931.39	1777.25	1413.43	1289.65	1402.58
RS14700	165.37	1.06247	0.33709	3.15189	0.00162216	0.00578007	87.0534	85.533	147.398	239.385	220.976	211.876
RS03900|ydhU	505.272	0.813213	0.258117	3.15056	0.00162959	0.005803	288.651	339.373	470.149	613.424	732.564	587.473
RS08460|eutQ	114.182	1.47231	0.467402	3.14999	0.00163276	0.00581075	46.963	35.8687	97.4182	175.138	162.483	167.224
RS13780|rpsH	6819.71	-0.732199	0.232458	-3.14981	0.00163376	0.00581078	10676.6	6270.12	8594.82	4428.62	5121.45	5826.58
RS27540	3025.53	-0.592013	0.188086	-3.14756	0.00164637	0.00584855	3192.34	4472.55	3249.53	2245.99	2619.22	2373.53
RS00715	270.024	1.06383	0.337968	3.14774	0.0016454	0.00584855	124.853	165.548	232.956	455.887	307.324	333.573
RS16410	7603.76	0.534913	0.169963	3.14724	0.00164821	0.00585154	6823.38	6641.22	5167.4	9821.82	9191.87	7976.85
RS18940|rsgA	2998.75	-0.60972	0.19381	-3.14596	0.00165541	0.00587355	3371.03	4498.76	3001.33	2519.7	2256.19	2345.52
RS22835	759.846	0.76421	0.243	3.1449	0.00166143	0.00589136	599.065	429.045	659.902	1131.8	837.481	901.785
RS13010|diaA	1647.98	-0.436725	0.138943	-3.14319	0.00167117	0.00592229	2066.37	1899.66	1721.34	1313.1	1457.7	1429.72
RS03755|slyA	8127.28	-0.42828	0.136382	-3.1403	0.00168777	0.00597751	10330.7	9030.63	8613.46	6402.66	7531.76	6854.44
RS19025|purA	14777.7	-0.652687	0.207877	-3.13977	0.00169079	0.00598459	21565.2	14564.1	18063.9	9443.38	11993.1	13036.5
RS20450|creD	545.909	0.808983	0.257751	3.13863	0.00169741	0.00600441	445.576	274.533	468.454	669.749	715.852	701.291
RS21375|skp	13980	-0.535697	0.17073	-3.13768	0.00170292	0.00602028	16990.3	19214.6	13435.2	11964	11547.4	10728.6
RS20195|lgoR	421.547	0.712142	0.226988	3.13736	0.00170479	0.00602194	383.722	289.709	285.478	472.609	504.16	593.602
RS24920|cobO	202.831	1.17513	0.374582	3.13719	0.00170574	0.00602194	143.18	68.9782	160.105	293.07	277.613	274.037
RS20225|yjjB	186.196	0.968745	0.308806	3.13707	0.00170647	0.00602194	105.38	122.781	149.092	306.272	204.264	229.386
RS13720|rplQ	7355.14	-0.566164	0.180513	-3.13641	0.0017103	0.00603182	10082.2	8489.84	7768.89	5245.34	5560.62	6984.02
RS13380|nanR	6800.04	-0.516006	0.164613	-3.13466	0.00172056	0.00606436	7183.05	9447.26	7380.91	5130.05	6058.28	5600.7
RS21300|degP	10329.7	-1.02039	0.325724	-3.1327	0.00173208	0.00610128	15099.2	17117.6	9297.08	9816.54	5062.96	5584.94
RS08770	1727.31	-0.528475	0.16871	-3.13246	0.0017335	0.00610261	1974.74	2363.19	1784.02	1455.67	1494.84	1291.39
RS23905	337.397	1.68435	0.537781	3.13203	0.001736	0.00610775	95.0715	77.2556	306.655	627.505	420.598	497.295
RS02635	4100.03	0.532924	0.17022	3.1308	0.00174331	0.00612271	3161.41	2855.7	4033.96	4908.27	4890.26	4750.57
RS09915|yqaA	1345.58	-0.52456	0.167549	-3.13079	0.00174338	0.00612271	1467.31	1854.13	1442.64	1154.68	1029.67	1125.04
RS19890	335.394	1.08489	0.346485	3.13113	0.00174138	0.00612271	242.833	126.92	273.618	525.414	453.094	390.481
RS04490|yeaK	2393.73	-0.424042	0.135476	-3.13001	0.00174802	0.00613533	2958.67	2703.95	2566.76	1863.15	2193.98	2075.86
RS17750	224.659	2.52543	0.807245	3.12845	0.00175729	0.00616418	83.6171	4.13869	110.972	369.638	405.742	373.847
RS02505|mppA	2543.79	-0.517635	0.165536	-3.12702	0.0017659	0.00619067	3013.65	2828.11	3143.64	2470.42	1967.43	1839.47
RS04445|msrB	2019.24	-0.567803	0.181629	-3.12617	0.00177102	0.00620491	2438.64	2612.9	2183.86	1327.18	1735.31	1817.58
RS21410|accA	5940.94	-0.725553	0.232136	-3.12555	0.00177471	0.00620804	6732.89	9408.63	6072.12	5370.32	3728.74	4332.94
RS18840|yjeH	833.668	0.555666	0.177785	3.12549	0.00177507	0.00620804	676.955	578.038	768.333	938.177	976.752	1063.76
RS27935	428.169	-0.762898	0.244089	-3.12549	0.00177509	0.00620804	541.793	600.111	475.231	318.593	250.687	382.602
RS05490	775.132	0.751482	0.240619	3.12313	0.00178941	0.0062544	612.81	415.249	703.105	937.297	954.469	1027.86
RS25165|ybhH	128.555	1.56424	0.500887	3.12294	0.00179054	0.00625461	26.3451	75.8761	92.3355	201.541	193.122	182.108
RS00210|cmk	9628.52	-0.754993	0.241814	-3.1222	0.00179504	0.00626287	11518.5	15965.7	8793.05	8066.92	6676.64	6750.25
RS27550	132.076	1.24403	0.398432	3.12232	0.00179432	0.00626287	60.7083	63.46	110.125	213.862	142.056	202.245
RS01165|cobB	2124.74	-0.368888	0.118345	-3.11704	0.00182675	0.00636974	2435.2	2346.64	2402.42	1755.78	2009.21	1799.19
RS07270|arnF	483.127	0.619583	0.198805	3.11653	0.00182992	0.006377	406.631	314.541	420.169	599.342	610.006	548.075
RS16900|yihD	7145.09	-0.615513	0.19768	-3.11368	0.00184769	0.0064351	8295.27	10756.5	6889.58	5789.24	5907.86	5232.1
RS14695	173.803	1.36208	0.437584	3.11274	0.00185361	0.00645188	92.7806	49.6643	148.245	256.107	238.617	257.403
RS16800|tatA	4668.33	-0.600728	0.193162	-3.10997	0.00187105	0.00650872	5610.36	6547.41	4722.66	3546.77	4342.46	3240.3
RS09150|hcaE	331.826	1.81759	0.584509	3.10959	0.00187345	0.0065132	93.9261	52.4235	292.254	613.424	467.021	471.905
RS10830	471.841	1.42562	0.458699	3.10796	0.00188382	0.0065454	305.832	103.467	357.482	880.971	560.797	622.494
RS11130|ssrS	24674.1	-0.924566	0.297535	-3.10742	0.00188728	0.00654963	38964.4	39629.4	18368.8	15928.8	18983.5	16170
RS19200	558	0.516992	0.166366	3.10756	0.00188639	0.00654963	435.267	517.337	426.099	645.987	651.787	671.523
RS04815|yebE	2603.25	-0.719105	0.231502	-3.10626	0.00189472	0.00657156	3332.08	3993.84	2392.25	2247.75	1765.95	1887.62
RS23880|ylcG	121.53	1.65228	0.532084	3.1053	0.00190086	0.00658896	48.1085	27.5913	99.1124	224.423	151.341	178.606
RS23270	288.682	0.88553	0.285217	3.10476	0.00190432	0.00659707	182.125	158.65	265.994	378.439	338.892	407.992
RS17040|yihV	356.436	1.23559	0.398013	3.10439	0.00190673	0.00660153	191.288	115.883	328.68	548.297	493.947	460.523
RS19000|hfq	15507.6	-0.606167	0.195283	-3.10404	0.00190898	0.0066054	17831.1	23007	15318.4	12551.9	13453.6	10883.6
RS28295	104.479	0.950364	0.306271	3.10302	0.00191557	0.0066243	80.1808	70.3578	63.5336	152.256	131.843	128.701
RS13305|rapZ	2378.05	-0.446247	0.143926	-3.10052	0.00193178	0.00667643	3082.38	2702.57	2444.77	2088.46	1915.44	2034.71
RS00935|flgE	311.817	0.92633	0.298869	3.09945	0.00193877	0.00669664	195.87	175.205	272.771	355.557	359.318	512.179
RS25255	126.511	1.24494	0.401732	3.09894	0.00194214	0.00670432	65.2901	66.2191	93.1826	159.297	129.058	246.021
RS11455|yggL	5775.72	-0.614131	0.19828	-3.0973	0.00195295	0.00673524	6684.79	8583.65	5693.46	4947.87	4711.06	4033.52
RS10550|mltA	2289.57	-0.432463	0.13963	-3.0972	0.0019536	0.00673524	2442.08	2966.06	2483.74	1981.09	2009.21	1855.22
RS18080|yjcS	467.338	1.16804	0.377145	3.09705	0.00195454	0.00673524	281.778	160.029	420.169	638.946	543.156	759.951
RS24910	41.353	1.7759	0.573643	3.09584	0.00196259	0.00675899	27.4906	12.4161	16.0952	68.6471	46.4236	77.0457
RS04860|lpxM	3520.8	-0.545063	0.176086	-3.09544	0.00196524	0.00676416	3972.38	5013.34	3550.26	3073.28	2774.27	2741.25
RS28880	832.032	0.942074	0.304393	3.09493	0.00196861	0.00677178	571.574	376.621	759.015	1159.96	877.406	1247.61
RS18810|yjdC	4123.92	-0.419456	0.135638	-3.09247	0.00198499	0.00682415	5039.93	4832.61	4286.4	3807.27	3221.8	3555.48
RS08055|dsdA	733.83	1.1706	0.37862	3.09177	0.00198969	0.00683626	462.758	224.869	664.985	1054.35	948.898	1047.12
RS03750|slyB	24930.2	-0.482725	0.156208	-3.09028	0.00199968	0.00686461	29343.9	33420	24425.7	21441.7	21296.4	19653.7
RS23670|purK	518.884	-0.745376	0.241207	-3.09019	0.00200028	0.00686461	581.883	553.205	814.077	383.72	343.534	436.884
RS00235|lpxK	1174.56	0.460394	0.149035	3.08918	0.00200713	0.0068841	975.915	900.856	1087.69	1398.46	1260.86	1423.59
RS22415|yahE	203.893	1.58117	0.512142	3.08737	0.00201934	0.00692192	151.198	35.8687	118.596	281.629	345.391	290.672
RS24675|nagA	3079.13	-0.516873	0.167433	-3.08704	0.00202161	0.00692566	3495.88	4298.72	3081.8	2476.58	2609.93	2511.86
RS24310|ybdD	2071.13	-0.595879	0.193084	-3.08611	0.00202794	0.00694328	2608.17	2892.95	1978.86	1568.32	1808.66	1569.81
RS17110|fdhD	1346.52	-0.450815	0.146116	-3.08533	0.00203326	0.00695655	1753.67	1460.96	1451.11	1093.07	1169.87	1150.43
RS09160|hcaC	128.204	1.24398	0.403209	3.0852	0.00203418	0.00695655	64.1446	53.803	109.278	212.102	150.412	179.481
RS22365|ykgG	795.366	1.03481	0.33551	3.0843	0.00204031	0.00697343	372.268	400.074	791.205	1233.01	960.04	1015.6
RS27665	1009.37	-0.717506	0.232742	-3.08284	0.00205033	0.00700359	1610.49	1158.83	997.054	829.926	759.49	700.415
RS10815	410.066	1.34356	0.435907	3.08221	0.0020547	0.00701445	296.669	95.19	302.42	613.424	623.004	529.689
RS29155	2037.97	0.626416	0.203278	3.08158	0.00205907	0.00702527	1418.05	1626.51	1762	2033.89	2369.46	3017.91
RS28885	359.227	1.47445	0.478501	3.0814	0.00206027	0.00702527	183.27	97.9491	288.019	763.039	324.037	499.046
RS26130|bssR	40157.5	-0.719638	0.233625	-3.08032	0.0020678	0.00704687	50875.9	46396.1	52638.8	20646.1	36286.5	34101.5
RS03065|ddpB	481.968	0.965134	0.313533	3.07825	0.00208217	0.00709171	342.486	204.176	431.181	576.46	639.717	697.789
RS19410	107.267	1.47782	0.480181	3.07764	0.00208646	0.00710219	50.3993	30.3504	88.0999	168.978	172.696	133.079
RS24615	272.938	-1.2067	0.392245	-3.07639	0.00209525	0.00712798	466.194	412.49	264.3	238.505	116.059	140.083
RS19745	108.11	1.84591	0.600763	3.07261	0.00212199	0.00721476	49.2539	13.7956	77.0874	174.258	181.052	153.216
RS08230	3391.4	-0.997281	0.324663	-3.07174	0.00212813	0.00722728	5987.21	4687.76	2882.73	3044.24	1737.17	2009.32
RS28490	292.76	-0.657517	0.214045	-3.07186	0.0021273	0.00722728	387.159	321.439	365.953	216.502	256.258	209.249
RS24590|corC	9857.43	-0.5811	0.189283	-3.07001	0.0021405	0.00726086	13710.9	12654.7	9084.46	8317.74	7490.91	7885.8
RS26505	56.9913	1.43992	0.469022	3.07004	0.00214031	0.00726086	36.6541	19.3139	35.5788	88.8892	68.7069	92.805
RS11170	869.327	0.555466	0.181035	3.06828	0.00215295	0.00729888	609.374	720.133	781.887	1156.44	953.54	994.59
RS07060|atoD	259.804	1.09158	0.355787	3.06806	0.00215452	0.00729996	128.289	124.161	243.969	350.276	312.895	399.237
RS24375|citG	196.557	1.51438	0.493996	3.06557	0.00217258	0.00735692	58.4174	78.6352	167.729	229.704	238.617	406.241
RS17830|malE	628.142	0.690935	0.225496	3.06406	0.00218353	0.00738121	491.394	369.723	578.579	816.725	790.129	722.303
RS05675	346.631	1.48674	0.485207	3.06413	0.00218301	0.00738121	117.98	97.9491	329.528	514.853	436.382	583.096
RS22340|rclB	74.7142	1.3596	0.443696	3.06426	0.00218209	0.00738121	35.5086	34.4891	55.0624	139.934	97.4895	85.8009
RS24235|fes	293.142	1.34954	0.440528	3.06345	0.00218799	0.00739203	158.071	78.6352	257.523	484.93	407.599	372.096
RS04625|pabB	1643.1	-0.320661	0.10468	-3.06326	0.00218938	0.00739246	1801.78	1814.13	1858.57	1428.39	1457.7	1498.01
RS15065|bcsA	1301.21	0.501669	0.16384	3.06194	0.00219905	0.00742086	962.169	1038.81	1229.16	1639.61	1521.76	1415.71
RS25015|tolB	5959.73	-0.370484	0.121036	-3.06093	0.0022065	0.00744172	7327.38	6737.79	6098.38	5090.45	5140.95	5363.43
RS14290	783.069	-0.958555	0.313334	-3.05921	0.00221918	0.00747973	1435.24	718.753	947.921	637.186	532.943	426.378
RS18360	127.717	0.941405	0.307743	3.05906	0.00222032	0.00747973	74.4536	78.6352	108.431	162.817	162.483	179.481
RS28140	5236.52	-0.339562	0.111031	-3.05828	0.00222614	0.00749099	5577.15	6339.1	5635.01	4527.19	4770.49	4570.21
RS17870|dgkA	966.754	-0.531245	0.173708	-3.05827	0.00222622	0.00749099	1245.09	1230.57	953.851	784.161	820.769	766.079
RS12720|ygjR	1842.88	-0.512901	0.167771	-3.05715	0.0022345	0.0075113	2272.55	2332.84	1896.69	1463.59	1721.39	1370.19
RS08385|hemF	1208.87	-0.427215	0.139745	-3.05711	0.00223482	0.0075113	1505.11	1273.34	1380.8	1078.99	973.967	1040.99
RS12560	647.999	1.23378	0.403618	3.05681	0.00223708	0.00751458	308.123	220.73	629.406	1092.19	865.335	772.208
RS07245|arnC	1325.92	-0.608088	0.198971	-3.05616	0.00224189	0.00752212	1474.18	1814.13	1516.33	1268.21	910.831	971.826
RS18865|epmB	1587.54	-0.597968	0.195651	-3.0563	0.0022409	0.00752212	2230.17	1930.01	1576.48	1413.43	1118.81	1256.37
RS26595	1810.25	-0.312551	0.102383	-3.05276	0.00226751	0.00759938	1990.77	2039	1987.33	1571.84	1624.83	1647.73
RS07165|glpQ	1687.14	-0.43651	0.142981	-3.05291	0.00226631	0.00759938	1871.65	2003.13	1946.67	1570.08	1467.91	1263.37
RS07485|yfcH	2532.85	-0.484263	0.158644	-3.05251	0.00226935	0.0076005	3216.39	3170.24	2476.96	2146.54	1999.93	2187.05
RS05260|fliG	206.065	1.27111	0.416433	3.05237	0.00227043	0.0076005	129.435	62.0804	169.423	309.792	246.973	318.689
RS29360	1598.96	0.997858	0.327062	3.05097	0.00228102	0.00763159	857.934	976.732	1365.55	1361.5	2064.92	2967.13
RS22495|prpB	162.694	1.14254	0.374626	3.04983	0.00228971	0.00765631	120.271	59.3213	123.679	221.783	203.335	247.772
RS23565|tesA	2199.78	-0.719713	0.236075	-3.04866	0.00229862	0.0076817	2619.62	3563.42	2030.53	1784.82	1555.19	1645.1
RS04450|gapA	69743.9	-0.512249	0.168121	-3.04692	0.00231203	0.00772213	96299.4	82466.2	67227	54351.8	60037.8	58081.1
RS17465|murI	2431.81	-0.393269	0.129155	-3.04494	0.00232723	0.00776848	2641.38	2990.9	2652.32	2035.65	2269.18	2001.44
RS28565	4136.17	-0.434732	0.142809	-3.04415	0.00233335	0.00778448	4664.23	5229.93	4371.11	3151.61	3780.74	3619.4
RS22795|araJ	1063.42	0.491211	0.161439	3.04271	0.00234457	0.00781744	816.699	910.513	925.049	1327.18	1081.67	1319.41
RS00135	379.156	0.777075	0.255494	3.04146	0.00235435	0.00784562	302.396	208.314	326.139	437.405	536.657	464.025
RS00800|mdoG	6837.56	-0.40683	0.133779	-3.04107	0.00235735	0.0078467	8510.62	8023.55	6853.16	6162.4	5821.52	5654.1
RS18935|asd	3999.16	-0.591809	0.194598	-3.04118	0.00235652	0.0078467	4715.78	5588.62	4121.21	3789.67	2785.41	2994.28
RS11325	688.71	0.726966	0.239193	3.03924	0.00237175	0.00789015	424.958	455.256	674.303	858.969	908.045	810.731
RS16165|mdtL	490.903	0.873812	0.28774	3.03681	0.00239098	0.00794959	376.85	234.526	426.946	725.195	628.575	553.328
RS05460|aztC	323.176	0.834972	0.274997	3.0363	0.00239504	0.00795858	203.888	190.38	300.726	383.72	470.735	389.606
RS21180	2156.6	0.354788	0.116886	3.03533	0.00240273	0.00797512	1859.05	1823.78	1994.11	2571.63	2333.25	2357.77
RS20495|yaaA	1402.13	-0.611862	0.201573	-3.03544	0.00240184	0.00797512	1833.85	1789.3	1462.97	1341.26	962.825	1022.61
RS05290|fliM	149.062	1.06009	0.349452	3.03359	0.00241665	0.00801676	101.944	64.8395	121.984	230.584	189.408	185.61
RS10950|yqeC	515.348	0.92448	0.304815	3.03292	0.00242196	0.00802985	331.032	242.803	491.326	754.238	654.572	618.116
RS07185|glpC	399.199	0.691693	0.228149	3.03176	0.00243134	0.0080492	311.56	240.044	362.565	474.369	503.232	503.423
RS15855	325.498	1.14946	0.379116	3.03195	0.0024298	0.0080492	264.597	104.847	236.345	497.252	411.313	438.635
RS08520|yffB	1232.76	-0.676158	0.22303	-3.03169	0.00243191	0.0080492	1223.33	1918.97	1407.9	961.06	1033.39	851.88
RS15430	1648.71	0.413836	0.136532	3.03106	0.002437	0.0080615	1265.71	1469.24	1506.17	1972.28	1871.8	1807.07
RS25135|modA	2766.23	-0.756108	0.249507	-3.03041	0.00244221	0.00806506	4322.89	3668.26	2434.61	2358.64	2012.93	1800.07
RS15390|yibH	569.546	0.604224	0.199375	3.03059	0.00244075	0.00806506	445.576	491.125	420.169	809.684	637.86	612.863
RS12950|agaE	205.737	0.989292	0.326453	3.03043	0.00244207	0.00806506	180.979	93.8104	138.08	256.107	304.539	260.905
RS27180	2159.6	-0.476112	0.157202	-3.02867	0.00245635	0.0080981	2389.39	2823.97	2326.18	2022.45	1694.46	1701.13
RS00835|yceI	1049.95	-0.652099	0.215306	-3.02871	0.002456	0.0080981	1621.94	1117.45	1110.57	751.598	838.41	859.76
RS17485|rrf	78.344	1.86644	0.616246	3.02872	0.00245591	0.0080981	38.945	9.65695	51.674	120.572	132.771	116.444
RS08270|zipA	14137.2	-0.581051	0.191893	-3.028	0.00246178	0.00811142	15319.1	21002.5	14518.7	12610.8	10404.5	10967.6
RS08140|ypdC	1101.26	-0.395612	0.13075	-3.02572	0.00248044	0.00816831	1193.55	1310.59	1250.34	963.7	890.404	998.967
RS11975|hybO	5295.58	-0.365957	0.12097	-3.0252	0.00248471	0.00817779	5416.78	6242.53	6231.37	4508.71	4895.83	4478.28
RS00695	278.598	1.25081	0.413511	3.02484	0.00248763	0.00818282	167.234	82.7739	243.122	409.242	423.383	345.83
RS28185	4133.21	-0.660994	0.21856	-3.02432	0.00249195	0.00819242	4751.28	6550.17	3891.64	3339.95	3088.1	3178.13
RS17345|katG	50968.3	-0.639475	0.211676	-3.021	0.00251939	0.00827335	62598.3	77108	46543.9	43617.3	36875.2	39067.4
RS09400	229.401	-0.670539	0.221952	-3.0211	0.00251857	0.00827335	278.342	295.227	271.924	189.22	188.48	153.216
RS27570	74.9523	1.3114	0.434174	3.02044	0.00252406	0.00828406	44.6721	35.8687	48.2855	133.774	72.4208	114.693
RS18550	2260.83	0.30821	0.102051	3.02016	0.00252642	0.00828717	1975.88	1981.05	2102.54	2452.81	2533.8	2518.87
RS26745	236.477	1.69434	0.56109	3.01973	0.00253	0.00829428	147.762	30.3504	155.869	407.482	333.321	344.079
RS05745	143.613	1.89599	0.627921	3.01948	0.00253208	0.00829646	53.8357	16.5548	110.972	196.26	228.404	255.652
RS29365|tnpA	1519.79	1.18302	0.391875	3.01888	0.00253715	0.00830419	851.062	608.388	1327.43	1306.94	1924.72	3100.21
RS14300	227.387	1.18015	0.390925	3.01886	0.00253727	0.00830419	99.6533	107.606	209.237	385.48	265.543	296.801
RS01255	196.029	2.21082	0.732426	3.01848	0.00254043	0.00830987	42.3813	13.7956	151.633	355.557	259.972	352.834
RS26620	294.118	0.881493	0.292094	3.01784	0.00254581	0.00832285	158.071	186.241	275.312	418.923	359.318	366.842
RS23780	263.234	1.29268	0.428508	3.0167	0.00255539	0.00834952	148.907	74.4965	232.956	404.842	373.246	344.955
RS19715	187.588	0.737664	0.244556	3.01634	0.00255846	0.00835489	162.652	132.438	127.067	237.625	245.116	220.631
RS07655	145.141	1.11053	0.368244	3.01575	0.00256341	0.0083664	109.962	60.7008	104.195	161.937	195.907	238.141
RS21345|frr	28353.1	-0.760408	0.252411	-3.01258	0.00259035	0.00844962	30157.1	49636.7	27178	21977.6	22279.6	18889.3
RS07510|hisJ	1335.57	-0.535355	0.17773	-3.01218	0.0025938	0.00845146	1662.03	1691.35	1389.27	943.458	1092.81	1234.48
RS18945|orn	1896.5	-0.512404	0.17011	-3.0122	0.00259365	0.00845146	2377.93	2454.25	1858.57	1584.16	1664.75	1439.35
RS27215	1746.08	-0.339418	0.112803	-3.00896	0.00262146	0.00853615	2035.45	1947.95	1868.73	1479.43	1582.12	1562.8
RS22180	235.629	1.11056	0.369103	3.00881	0.0026227	0.00853615	131.726	96.5695	217.708	365.238	310.109	292.423
RS16140|yidC	3916.26	-0.630593	0.209754	-3.00635	0.00264407	0.00860093	5422.51	3677.92	5175.02	2816.29	2818.84	3587
RS08745	4799.88	-0.638683	0.212524	-3.00523	0.00265381	0.00862783	5530.18	7319.97	4687.08	3583.73	4283.04	3395.26
RS02735|ydcI	1414.36	-0.54006	0.179729	-3.00486	0.00265702	0.00863347	1635.69	1952.08	1441.79	1058.75	1132.74	1265.13
RS28415|iucC	2771.71	-0.420601	0.13999	-3.0045	0.00266022	0.00863909	3514.21	3199.21	2806.49	2422.89	2255.26	2432.19
RS24870|sdhC	2327.15	-0.556292	0.185184	-3.004	0.00266455	0.00864835	2757.07	3069.53	2485.43	1667.77	1725.1	2257.96
RS18295|cadA	2891.49	0.770557	0.256576	3.00323	0.00267128	0.0086654	2026.28	2723.26	1663.73	4420.7	2829.05	3685.94
RS12350	40.8648	1.51065	0.50304	3.00304	0.00267294	0.00866601	21.7634	15.1752	26.2605	70.4073	52.9229	58.6598
RS14690	623.774	0.682747	0.227426	3.00206	0.00268156	0.00868915	379.141	471.811	584.509	835.207	771.56	700.415
RS14280|glpE	1405.2	-0.738454	0.246057	-3.00115	0.0026896	0.00871039	1639.12	2319.05	1314.72	1137.96	976.752	1043.62
RS13435|mdh	26917.5	-0.647087	0.215689	-3.00009	0.00269896	0.00873415	38264.6	36117	24184.3	20760.5	23622.2	18556.6
RS12790|yqjK	6913.97	-0.649994	0.216666	-2.99999	0.00269992	0.00873415	7754.63	10865.5	6718.46	5885.17	4833.62	5426.47
RS15580|waaA	3235.06	-0.451232	0.15044	-2.99942	0.00270497	0.00874566	4154.51	3682.06	3374.9	3015.19	2497.59	2686.09
RS11460|trmB	2985.18	-0.433188	0.144494	-2.99796	0.00271795	0.0087777	3295.43	3902.79	3093.66	2661.4	2421.45	2536.38
RS05670|fyuA	830.319	0.568956	0.189785	2.9979	0.0027185	0.0087777	572.72	627.702	803.912	997.143	998.107	982.332
RS09595	3588.77	-0.615825	0.205426	-2.9978	0.00271937	0.0087777	4147.64	5366.51	3517.22	3198.25	2716.71	2586.28
RS27740	251.212	0.881386	0.294105	2.99684	0.00272794	0.00880054	156.925	140.716	231.262	286.03	334.25	358.087
RS26175|ybjJ	2158.9	-0.482737	0.161098	-2.99655	0.00273055	0.0088041	2355.02	2854.32	2342.27	1873.71	1591.4	1936.65
RS24595|ybeY	4264.2	-0.559333	0.186727	-2.99545	0.00274039	0.00883098	5697.42	5598.27	3947.55	3358.43	3660.96	3322.59
RS17230|uspD	13639.9	-0.663067	0.221452	-2.99418	0.00275179	0.00886094	16426.8	21002.5	12733	11026.7	11595.7	9054.62
RS03170	740	1.02254	0.34152	2.99408	0.00275271	0.00886094	522.321	266.256	674.303	980.422	1022.25	974.453
RS17385|pflD	631.983	0.686506	0.229454	2.9919	0.00277244	0.00891497	386.013	587.695	480.314	880.971	752.99	703.917
RS19950|fimH	731.333	0.511494	0.17096	2.99189	0.00277253	0.00891497	611.665	582.176	615.005	952.259	739.992	886.901
RS07400|nuoB	4635.52	-0.537712	0.1798	-2.99062	0.00278416	0.00894388	5441.98	5325.12	5701.08	2986.15	3995.21	4363.59
RS05570	726.121	0.502484	0.168023	2.99057	0.00278457	0.00894388	668.937	565.621	568.414	849.288	779.916	924.548
RS07240|arnB	4783.55	-1.04289	0.348945	-2.98868	0.00280181	0.00899432	5099.5	10308.1	3916.21	3476.36	3072.31	2828.8
RS05070|araG	751.574	0.794375	0.26591	2.98738	0.00281378	0.0090278	494.83	411.11	741.225	986.582	1003.68	872.017
RS02315|yciT	1183.22	-0.384165	0.128652	-2.98608	0.00282581	0.00905956	1430.65	1277.48	1311.33	1043.79	975.824	1060.25
RS11940|hybG	776.695	-0.458105	0.153419	-2.98597	0.00282677	0.00905956	965.606	921.549	810.689	622.224	654.572	685.531
RS25375	150.35	1.42841	0.478406	2.98577	0.00282862	0.00906055	93.9261	35.8687	113.513	260.507	213.548	184.735
RS17480	6896.36	0.536727	0.180037	2.9812	0.00287117	0.00918652	6219.74	5996.97	4669.29	8977.81	8522.44	6991.9
RS19505	2321.1	-0.644353	0.21615	-2.98105	0.00287265	0.00918652	2556.62	3575.83	2361.76	1991.65	1871.8	1568.93
RS01175|ymfA	178.69	0.835524	0.280248	2.98138	0.00286954	0.00918652	119.126	108.986	155.869	255.226	207.049	225.884
RS28535	1657.14	-0.428076	0.143619	-2.98063	0.00287654	0.00919394	1846.45	2127.29	1731.5	1490.87	1370.42	1376.32
RS06875|rsuA	2739.24	-0.383627	0.128755	-2.97952	0.00288702	0.00922243	3259.92	3160.58	2884.42	2591.87	2271.04	2267.59
RS15085|bcsF	207.185	-0.781885	0.262447	-2.97921	0.00288994	0.00922674	230.233	299.366	256.676	176.898	149.484	130.452
RS09490|yfiR	2359.85	-0.43837	0.147171	-2.97864	0.00289532	0.00923889	2653.98	3048.84	2445.62	1849.95	2091.85	2068.85
RS21715|yafV	2393.13	-0.564495	0.189584	-2.97755	0.00290559	0.0092666	2424.9	3465.47	2676.88	1857.87	2132.7	1800.94
RS04380|ydjA	1552.84	-0.337296	0.113289	-2.9773	0.00290799	0.00926921	1697.54	1832.06	1672.2	1395.82	1351.85	1367.56
RS17675	7056.89	0.537931	0.180874	2.97406	0.00293886	0.00936254	6378.95	6141.82	4749.77	9308.72	8537.3	7224.78
RS25660|glnP	3537.78	-0.528375	0.177697	-2.97346	0.00294467	0.00937085	4173.98	4970.57	3392.69	2886.7	2851.34	2951.37
RS20740|djlA	1932.68	-0.527486	0.177398	-2.97346	0.00294465	0.00937085	2198.1	2604.62	2044.93	1816.51	1409.42	1522.53
RS17435|oxyR	5995.7	-0.683697	0.229983	-2.97282	0.0029508	0.00938528	7436.19	9370	5366.47	5104.53	4337.82	4359.21
RS08070|evgA	7803.34	-0.550395	0.185359	-2.96935	0.00298431	0.00948238	8478.54	11544.2	7801.08	6245.13	6570.79	6180.29
RS09380|yfiF	4438	-0.605684	0.203992	-2.96916	0.00298618	0.00948238	6177.36	4055.92	5834.08	3883.84	3439.99	3236.79
RS07120|ypaB	38.3471	1.50507	0.506898	2.96917	0.00298607	0.00948238	25.1997	20.6935	14.4009	60.7263	54.7798	54.2822
RS06725|yeiG	3738.01	-0.311132	0.104826	-2.96808	0.00299664	0.00950529	3894.5	4240.78	4283.01	3223.77	3374.99	3411.02
RS03360|marA	1522.02	-0.916564	0.308798	-2.96817	0.00299579	0.00950529	2068.66	2658.42	1243.56	1275.25	896.904	989.337
RS21090|speE	2889.91	-0.422867	0.1426	-2.96541	0.00302284	0.00958323	3634.48	2995.03	3301.21	2279.44	2450.24	2679.09
RS23840	605.054	0.792525	0.267363	2.96423	0.00303444	0.00961481	469.63	300.745	556.554	764.799	757.633	780.963
RS19665	42.513	1.58238	0.53423	2.96198	0.00305666	0.00967998	20.6179	13.7956	28.8019	51.0453	74.2777	66.5394
RS15230|yiaA	204.783	0.929962	0.313988	2.96178	0.00305865	0.00968104	113.399	135.197	173.658	328.274	217.262	260.905
RS20245|fhuF	643.57	-0.8154	0.275348	-2.96134	0.003063	0.00968958	1057.24	663.571	741.225	366.998	555.226	477.158
RS16880	7845.67	0.554252	0.187201	2.96073	0.00306907	0.00970355	7101.73	6759.87	5210.6	10452.8	9611.54	7937.46
RS14620	194.158	0.797495	0.269445	2.95977	0.00307867	0.00972865	136.307	118.643	169.423	249.066	220.976	270.535
RS12760|yqiM	3767.99	-1.06212	0.358884	-2.95952	0.00308122	0.00973147	4467.21	7954.57	2865.79	2618.27	2711.14	1990.93
RS15910|adeD	699.178	0.688257	0.232791	2.95655	0.00311103	0.00982033	430.685	496.643	677.692	905.614	781.773	902.66
RS21975	301.366	1.16295	0.393411	2.95606	0.00311592	0.00983048	183.27	100.708	272.771	460.288	363.032	428.129
RS27900	1922.9	-0.483802	0.163684	-2.95571	0.00311952	0.00983657	2284.01	2272.14	2171.15	1875.47	1548.69	1385.95
RS05250|fliE	166.218	1.19605	0.404747	2.95505	0.0031262	0.00985231	79.0353	67.5987	155.022	227.064	248.83	219.755
RS28745	724.17	-0.804601	0.272354	-2.95425	0.00313433	0.00987262	1069.84	1084.34	609.922	551.817	497.661	531.44
RS21685|ltrA	1572.62	0.560716	0.189833	2.95374	0.00313949	0.00988359	1120.24	1127.1	1562.93	1935.32	1777.09	1913.01
RS25805	4608.2	-0.677539	0.229461	-2.95274	0.00314963	0.00991018	6268.99	6597.08	4147.47	3519.48	4082.49	3033.67
RS22965|cyoE	1607.02	-0.455924	0.154451	-2.95191	0.00315819	0.00993178	2105.32	1792.05	1679.83	1394.94	1252.51	1417.47
RS13035|yhbP	738.178	0.414653	0.140523	2.95079	0.00316967	0.00995201	615.101	633.22	649.737	789.442	893.19	848.378
RS21650|tssB	260.851	0.652425	0.221102	2.95078	0.00316971	0.00995201	207.325	186.241	214.32	312.432	360.247	284.544
RS27620	629.885	-0.601613	0.203865	-2.95103	0.00316713	0.00995201	717.045	920.17	642.113	487.571	496.732	515.681
RS27720	265.567	1.17972	0.399854	2.95037	0.00317394	0.00995462	148.907	91.0513	246.51	408.362	336.107	362.465
RS22720	104.143	0.879871	0.298218	2.95043	0.00317335	0.00995462	71.0173	71.7374	77.0874	145.215	118.844	140.959
RS21055|aceE	7218.32	-0.575828	0.195194	-2.95004	0.00317737	0.00996005	8555.29	7210.98	10152.7	6582.2	4859.62	5949.15
RS26870	381.391	1.54581	0.524633	2.94646	0.00321437	0.0100707	166.089	68.9782	347.317	624.865	519.016	562.083
RS27995	4981.95	-0.390683	0.132615	-2.946	0.00321909	0.0100801	6184.23	5712.78	5061.51	4545.67	4068.56	4318.94
RS20425|gpmB	1189.81	-0.525706	0.178528	-2.94467	0.003233	0.0101182	1399.73	1593.4	1220.69	867.77	1071.46	985.834
RS08280|cysK	8309.42	-0.478566	0.162556	-2.94401	0.00323994	0.0101345	8149.8	9672.13	11202.2	6713.34	7467.7	6651.32
RS08010	1968.95	-0.653213	0.221893	-2.94382	0.00324192	0.0101353	2257.66	3091.6	1873.82	1543.68	1613.68	1433.22
RS02525|fnr	26876.9	-0.357204	0.121359	-2.94336	0.00324668	0.0101376	29590.1	33498.6	27475.3	22948.4	23778.2	23970.8
RS01205	62.0855	1.17172	0.398104	2.94325	0.00324785	0.0101376	37.7995	41.3869	35.5788	103.851	73.3493	80.5478
RS02715|yncP	182.965	-0.990976	0.336694	-2.94325	0.00324784	0.0101376	329.887	226.249	174.506	123.213	116.987	126.95
RS25710	462.534	1.14047	0.387554	2.94274	0.00325318	0.0101435	269.178	157.27	437.958	699.672	542.227	668.897
RS22385|betI	877.833	-0.661038	0.224622	-2.94289	0.00325164	0.0101435	1082.44	1157.45	986.888	516.614	817.055	706.544
RS00720	37.9883	1.50405	0.511243	2.94195	0.00326149	0.010164	22.9088	23.4526	13.5538	56.3258	54.7798	56.9087
RS19040|rlmB	3006.85	-0.306264	0.104125	-2.94131	0.00326832	0.0101799	3509.63	3257.15	3208.02	2641.15	2662.86	2762.26
RS03820|mepH	2027.14	-0.322936	0.10985	-2.93979	0.0032843	0.0102242	2196.95	2349.4	2213.51	1783.94	1882.01	1737.03
RS16120	167.233	0.923221	0.314121	2.93906	0.00329209	0.010243	144.325	85.533	116.055	249.066	207.049	201.369
RS10610|ppdB	367.596	0.987598	0.336257	2.93703	0.00331367	0.0103047	237.106	155.891	344.776	446.206	473.52	548.075
RS10245|cas2e	179.234	0.978999	0.33344	2.93606	0.00332412	0.0103317	109.962	92.4308	158.41	263.147	194.051	257.403
RS21790	1107.63	0.469988	0.160373	2.93059	0.00338321	0.0105043	959.878	802.907	1021.62	1229.49	1367.64	1264.25
RS26995	839.268	-0.427343	0.145814	-2.93075	0.00338148	0.0105043	975.915	967.075	945.38	768.32	644.359	734.56
RS16500|gppA	2413.53	-0.339528	0.11592	-2.92898	0.00340072	0.010553	2887.65	2550.81	2649.77	2110.46	2216.26	2066.22
RS21960	400.135	-0.783564	0.267781	-2.92614	0.00343194	0.0106443	611.665	435.942	470.996	368.758	252.544	260.905
RS24230|fepA	607.517	1.10269	0.376974	2.92511	0.00344332	0.0106727	404.34	197.278	554.86	879.211	725.136	884.274
RS21185	263.89	0.814163	0.278348	2.92498	0.00344475	0.0106727	154.634	201.416	217.708	322.993	279.47	407.116
RS22650	97.1365	1.88237	0.643985	2.923	0.00346671	0.0107351	18.327	28.9709	76.2403	110.891	121.63	226.759
RS14715	136.008	1.39615	0.478086	2.92029	0.00349711	0.0108235	116.835	60.7008	47.4384	257.867	193.122	140.083
RS27270|mef(B)	8340.6	-0.447993	0.153432	-2.91982	0.00350231	0.0108339	10656	10146.7	8074.7	7452.61	6713.78	6999.77
RS13310|npr	544.896	-0.565744	0.193859	-2.91833	0.00351907	0.01088	734.227	677.366	540.459	446.206	444.738	426.378
RS07490|rpnB	413.282	0.493044	0.168964	2.91804	0.00352236	0.0108844	335.614	353.169	341.387	452.367	520.873	476.282
RS11550	74.2628	1.30852	0.448465	2.91777	0.00352549	0.0108884	50.3993	28.9709	48.2855	94.1698	85.4194	138.332
RS21315|dapD	10447.9	-0.725441	0.248669	-2.91729	0.00353085	0.0108992	10929.8	18048.8	10084.9	7444.69	8546.58	7632.78
RS18220|adiA	1121.13	0.652194	0.223579	2.91706	0.00353345	0.0109015	721.627	783.593	1108.87	1524.32	1295.22	1293.14
RS00880|mdtH	621.475	0.475984	0.163195	2.91667	0.00353792	0.0109051	538.357	460.775	559.096	745.437	687.997	737.187
RS03130|ydeM	355.57	0.696313	0.238739	2.91663	0.00353834	0.0109051	293.233	213.833	305.808	388.12	460.522	471.905
RS16975|yihL	398.609	0.647224	0.222023	2.91512	0.00355554	0.0109523	326.45	324.198	282.089	481.41	406.671	570.838
RS27800	1147.49	0.535598	0.183772	2.91446	0.00356303	0.0109696	924.37	807.045	1077.53	1431.03	1197.73	1447.23
RS21760|paoA	172.548	1.22199	0.419376	2.91383	0.00357029	0.0109862	79.0353	67.5987	162.646	218.263	259.972	247.772
RS28405|iutA	8018.23	-0.448533	0.153953	-2.91343	0.00357479	0.0109885	9985.94	10032.2	7747.71	6370.1	6865.12	7108.34
RS01830	273.371	0.871248	0.299037	2.91351	0.00357385	0.0109885	235.961	211.073	133.844	328.274	337.964	393.108
RS21510	4240.87	0.625774	0.214864	2.91242	0.00358639	0.0110136	3893.35	3457.19	2656.55	6032.14	5163.23	4242.77
RS16515|rhoL	5925.68	-0.505612	0.173607	-2.91239	0.0035867	0.0110136	7945.92	7353.08	5563	4895.07	5096.38	4700.66
RS26105|pdeI	1025.49	1.09345	0.375734	2.91018	0.00361219	0.0110861	638.01	332.475	991.124	1537.52	1291.5	1362.31
RS16320|rsmG	1508.12	-0.460001	0.158143	-2.90877	0.00362859	0.0111306	1745.65	1967.26	1528.19	1185.48	1335.14	1287.01
RS15450|lldD	371.476	1.16798	0.401635	2.90806	0.00363683	0.0111442	167.234	144.854	372.73	491.091	562.654	490.291
RS05995	396.036	0.747287	0.256968	2.9081	0.00363636	0.0111442	239.397	260.738	385.437	507.813	484.662	498.17
RS23870|ybcO	75.4997	1.59138	0.547312	2.90762	0.00364187	0.0111538	16.0362	41.3869	55.0624	127.613	94.7041	118.195
RS10530|ygdI	6401.95	-0.743159	0.255651	-2.90693	0.00364993	0.0111727	7927.59	10233.6	5885.75	4941.71	5646.04	3776.99
RS08265|ligA	2640.47	-0.337416	0.116166	-2.90461	0.00367713	0.0112501	3056.03	2895.71	2892.05	2489.78	2169.84	2339.39
RS08620|hyfJ	197.54	1.68495	0.58017	2.90424	0.00368145	0.0112574	76.7445	30.3504	172.811	301.871	311.038	292.423
RS12505|crr	319.96	0.751678	0.258968	2.90259	0.00370094	0.0113111	277.196	175.205	261.758	410.122	423.383	372.096
RS23860|ybcN	73.6366	1.22024	0.420955	2.89875	0.00374648	0.0114443	61.8537	31.73	38.9673	109.131	101.203	98.9337
RS01805|ycgR	292.528	0.651099	0.22464	2.89842	0.00375053	0.0114507	216.488	197.278	267.688	367.878	371.389	334.448
RS13150	1244.9	-0.667011	0.230182	-2.89775	0.00375847	0.011469	1532.6	1899.66	1152.08	1064.03	920.115	900.909
RS13695|trkA	3483.54	-0.366734	0.126584	-2.89716	0.00376554	0.0114846	3737.57	4370.46	3665.46	2960.63	3100.17	3066.94
RS27585	1890.73	-0.41153	0.142081	-2.89645	0.00377415	0.0114989	2306.92	2273.52	1896.69	1543.68	1674.96	1648.6
RS17635|yjaH	1438.01	-0.576999	0.199205	-2.89651	0.00377344	0.0114989	1891.12	1913.46	1362.16	1267.33	1042.67	1151.31
RS08685|pdeF	868.601	0.694377	0.23986	2.89492	0.00379252	0.0115489	596.774	531.132	860.668	1034.99	999.964	1188.08
RS13965|yhfA	3097.77	-0.658385	0.227591	-2.89284	0.0038177	0.0116195	3076.65	5018.86	3283.42	2233.67	2582.08	2391.92
RS10980|xanQ	641.717	0.524535	0.181364	2.89217	0.00382591	0.0116385	579.592	488.366	510.81	832.566	776.202	662.768
RS25825	1913.78	-0.363869	0.125821	-2.89195	0.00382859	0.0116406	2158.01	2268	2036.46	1640.49	1800.31	1579.44
RS06115|ugd	1411.04	-0.706577	0.244538	-2.88944	0.00385929	0.0117278	1782.3	2167.3	1301.17	1232.13	910.831	1072.51
RS24975|cydA	19561.5	-0.430844	0.149206	-2.88758	0.00388224	0.0117915	24035.9	19089	24256.3	15754.5	16236.2	17997.2
RS22400|yahB	434.974	0.614289	0.212774	2.88704	0.00388882	0.0118054	282.924	397.315	351.553	567.659	492.09	518.307
RS14090|dam	1647.61	-0.371799	0.128842	-2.88569	0.00390557	0.0118378	1873.94	1805.85	1895.84	1304.3	1536.62	1469.12
RS28585	1740.65	-0.581452	0.201489	-2.88578	0.00390441	0.0118378	2570.37	1958.98	1731.5	1482.07	1259.01	1441.98
RS14515|yhhL	731.036	-0.646295	0.223954	-2.88584	0.00390371	0.0118378	863.662	1109.17	704.799	588.781	537.585	582.22
RS04315|ydjY	206.799	0.888202	0.308103	2.88281	0.00394146	0.0119404	119.126	136.577	178.741	210.342	287.826	308.183
RS23015|clpX	24483.1	-0.478524	0.166099	-2.88096	0.00396467	0.0119983	27489.4	34119.4	23913.2	20037	20976	20363.7
RS09130|yfhR	439.047	0.556499	0.193157	2.88107	0.00396331	0.0119983	311.56	405.592	349.858	556.218	519.016	492.042
RS09265|yfhH	774.511	-0.547925	0.190235	-2.88026	0.00397344	0.0120187	903.752	1018.12	838.643	705.833	531.086	649.635
RS05310|fliQ	65.697	1.41854	0.492545	2.88003	0.00397636	0.0120213	30.9269	22.073	53.3682	90.6494	110.488	86.6764
RS01080|hinT	2701.26	-0.42778	0.148558	-2.87954	0.00398257	0.0120339	3421.43	3213.01	2663.33	2233.67	2409.38	2266.72
RS10785	199.506	1.0465	0.363483	2.87909	0.00398821	0.0120447	91.6352	113.124	184.671	302.751	224.69	280.166
RS04705|yobH	1099.77	-0.593817	0.206305	-2.87834	0.00399771	0.0120672	1468.45	1317.48	1183.42	1072.83	793.843	762.577
RS19010|hflK	8848.58	-0.466501	0.16213	-2.87734	0.00401049	0.0120996	11227.6	10541.3	9032.78	6818.95	6901.33	8569.58
RS21850	1560.31	0.372596	0.129597	2.87502	0.00403998	0.0121822	1294.35	1285.75	1497.7	1762.82	1778.95	1742.28
RS13270|kdsC	2454.35	-0.411781	0.143265	-2.87427	0.0040496	0.012205	2767.38	3152.31	2488.82	2034.77	2191.19	2091.62
RS05525	499.57	1.07505	0.374156	2.87328	0.00406238	0.0122372	248.56	209.694	504.88	637.186	610.006	787.092
RS25235	6932.09	-0.609303	0.212159	-2.87192	0.00407989	0.0122836	7824.5	10603.3	6697.29	6062.07	5538.33	4867.01
RS01705|ycgJ	1403.56	-0.554004	0.192927	-2.87158	0.00408432	0.0122875	1355.06	2010.03	1645.1	1188.12	1091.88	1131.17
RS23980	171.369	1.41556	0.492969	2.8715	0.00408534	0.0122875	93.9261	38.6278	146.551	268.428	246.045	234.639
RS06205|fcl	187.686	1.37588	0.479343	2.87035	0.00410021	0.0123259	61.8537	73.1169	177.047	216.502	315.68	281.917
RS01610|ycgX	165.456	0.902402	0.314511	2.86922	0.00411489	0.0123636	130.58	81.3943	132.997	202.421	240.474	204.871
RS07850	498.872	1.00185	0.349314	2.86804	0.00413017	0.0124032	325.305	190.38	479.467	671.51	662.929	663.643
RS05935|pduC	398.818	0.91837	0.320268	2.86751	0.00413716	0.0124178	336.759	165.548	324.445	549.177	484.662	532.316
RS13625	4594.2	0.58606	0.204467	2.86628	0.00415328	0.0124599	4194.6	3825.53	3002.17	6424.67	5569.9	4548.32
RS15835|setC	282.286	1.2834	0.44809	2.86414	0.00418137	0.0125377	128.289	92.4308	271.077	429.484	311.038	461.399
RS06785|psuK	210.135	1.69937	0.594023	2.86078	0.00422606	0.0126652	113.399	24.8322	157.563	366.118	292.469	306.432
RS26655|trhF	243.986	0.831217	0.290584	2.8605	0.00422968	0.0126696	167.234	157.27	201.613	339.715	232.118	365.967
RS20415|trpR	798.551	-0.597211	0.208895	-2.8589	0.00425106	0.0127271	868.243	1182.29	835.255	691.752	588.651	625.121
RS20730|surA	7678.46	-0.401567	0.140557	-2.85697	0.00427709	0.0127985	9936.69	8471.91	7812.94	6460.75	6401.81	6986.64
RS06270	2250.27	-0.549115	0.19237	-2.85447	0.00431088	0.0128931	2226.73	3281.98	2512.54	1713.54	1955.36	1811.45
RS00115	229.384	0.607384	0.212849	2.85359	0.00432286	0.0129223	202.743	175.205	167.729	276.349	277.613	276.664
RS12885	537.079	1.0225	0.358366	2.85322	0.00432787	0.0129307	318.432	251.081	492.174	926.736	744.634	489.415
RS16250	274.576	1.09104	0.382425	2.85296	0.00433135	0.0129345	111.108	146.234	267.688	374.039	411.313	337.075
RS28215|bla	3981.79	-0.518479	0.181754	-2.85263	0.00433587	0.0129414	4249.58	5729.33	4091.56	3169.21	3541.19	3109.84
RS10380	406.784	0.754335	0.264461	2.85235	0.0043397	0.0129463	245.124	273.154	388.826	497.252	455.88	580.469
RS22505|prpC	364.222	0.727658	0.255124	2.85218	0.00434211	0.0129469	237.106	245.562	338.846	476.129	505.089	382.602
RS24860|gltA	8212.16	-0.535729	0.187963	-2.85018	0.00436943	0.0130217	10878.2	9832.16	8449.12	5444.24	6967.25	7701.94
RS18355	442.556	1.28846	0.452197	2.84934	0.00438102	0.0130496	247.415	108.986	413.392	682.071	623.004	580.469
RS06780|psuG	765.184	1.14997	0.403781	2.84801	0.00439931	0.0130974	421.522	241.424	761.556	1212.77	946.113	1007.72
RS05595	397.008	-0.541605	0.190232	-2.84708	0.00441229	0.0131294	471.921	413.869	525.211	337.075	324.037	309.934
RS20825	809.91	-0.628669	0.220827	-2.84688	0.00441495	0.0131307	1085.88	887.06	977.57	498.132	758.561	652.262
RS27470	2997.27	-0.506723	0.178021	-2.84642	0.00442136	0.0131431	3170.58	3588.25	3795.92	2921.02	2100.2	2407.68
RS23525	222.108	0.820196	0.288275	2.84519	0.00443847	0.0131873	150.053	122.781	207.543	276.349	288.755	287.17
RS04020|ydiB	290.951	0.933644	0.328313	2.84376	0.0044584	0.0132398	214.197	124.161	260.064	388.12	354.676	404.49
RS01375	693.914	1.06792	0.375835	2.84146	0.0044907	0.0133289	358.523	285.57	698.869	1168.76	869.049	782.714
RS17645|zraS	293.285	1.28963	0.454015	2.8405	0.00450431	0.0133626	170.671	74.4965	264.3	411.883	376.959	461.399
RS25485|bioC	79.6066	1.44635	0.509461	2.83899	0.00452572	0.0134193	46.963	19.3139	60.9922	125.853	114.202	110.315
RS13845|rplD	9696.5	-1.0267	0.361698	-2.83854	0.00453197	0.0134243	17938.7	6608.11	14477.2	5085.17	5945	8124.82
RS23460	133.672	0.955259	0.336524	2.83861	0.00453105	0.0134243	81.3262	89.6717	101.654	208.582	129.058	191.739
RS09965|recA	7280.64	-0.402202	0.141726	-2.8379	0.00454119	0.0134312	9297.53	8397.41	7173.37	6445.79	6055.49	6314.24
RS20490|yaaX	332.026	-0.561544	0.197859	-2.8381	0.00453827	0.0134312	405.486	416.628	365.953	300.111	255.33	248.647
RS28555	347.381	-0.671434	0.236591	-2.83795	0.00454041	0.0134312	501.703	409.731	369.342	264.907	233.046	305.556
RS13600|yhdY	410.017	0.755975	0.266595	2.83567	0.004573	0.0135185	340.196	219.351	354.094	547.417	446.595	552.453
RS24140	251.634	1.02885	0.362891	2.83515	0.00458038	0.0135335	159.216	102.088	233.804	380.199	333.321	301.179
RS27370	21613.3	-0.522224	0.184281	-2.83385	0.00459908	0.0135819	23690	31574.1	21186.3	17195.2	18750.5	17283.6
RS17275|menA	365.844	0.784837	0.276971	2.83364	0.00460206	0.0135838	225.652	217.971	360.871	482.29	467.021	441.262
RS24180|ybdG	2010.27	-0.447002	0.157818	-2.83238	0.00462024	0.0136306	1974.74	2353.54	2628.6	1712.66	1648.04	1744.03
RS16245	1916	0.476666	0.16843	2.83006	0.004654	0.0137233	1351.62	1785.16	1670.51	2277.68	2382.46	2028.58
RS08855	1515.05	-0.381017	0.134674	-2.82918	0.00466675	0.013754	1679.21	1681.69	1780.63	1429.27	1193.09	1326.41
RS18720	803.648	0.604782	0.213804	2.82868	0.00467403	0.0137686	794.935	589.074	529.447	984.822	1014.82	908.789
RS24345|ahpC	37990.3	-0.54215	0.191726	-2.82774	0.00468781	0.0137884	51773.9	44252.3	39111.3	24772.8	33808.4	34223.2
RS16845|pepQ	3411.11	-0.350696	0.124009	-2.82798	0.00468424	0.0137884	3838.37	4129.04	3505.36	3151.61	2977.61	2864.7
RS28325	486.95	1.27198	0.449816	2.82778	0.00468714	0.0137884	209.615	146.234	498.103	746.317	634.146	687.282
RS19780	326.411	0.828923	0.293227	2.8269	0.00470007	0.0138175	208.47	179.343	315.974	445.326	436.382	372.971
RS15395|yibI	128.623	0.804936	0.284832	2.826	0.00471326	0.0138493	93.9261	93.8104	93.1826	176.898	177.338	136.581
RS08295|crr	56088.6	-0.555101	0.196648	-2.82281	0.00476044	0.013981	66564.9	81283.9	52396.6	48180.6	47457.9	40647.7
RS20240|bglJ	199.166	0.982518	0.348122	2.82234	0.00476747	0.0139946	114.544	99.3286	186.365	225.303	267.4	302.054
[truncated: 3,889 more rows]

## Sheet: S6
Supplementary Table S6. The gene expression matrix of the control and the clavulanate exposure (CA). Column 'B' represents the mean of the normalized-FPKM and columns 'H' to 'M' represent the normalized-FPKM of each replicate.
ID	baseMean	log2FoldChange	lfcSE	stat	pvalue	padj	control1	control2	control3	CA1	CA2	CA3
RS20840|leuB	550.332	6.6275	0.482196	13.7444	5.50188e-43	3.2274e-39	7.97849	15.4187	10.1907	1530.81	1079.45	658.146
RS11895	185.862	-5.02288	0.417952	-12.0178	2.86369e-33	8.39921e-30	313.44	389.673	377.903	14.2799	12.713	7.16083
RS11380|yqgE	1073.72	-6.48392	0.552499	-11.7356	8.37026e-32	1.63666e-28	2626.06	1962.38	1781.67	40.9358	25.426	5.85886
RS07710	200.213	6.77445	0.609126	11.1216	9.84942e-29	1.44442e-25	3.41935	4.2051	3.39688	326.535	309.735	553.988
RS15025	108.09	5.5999	0.586557	9.54707	1.33419e-21	1.56527e-18	3.41935	5.6068	4.2461	226.575	253.104	155.585
RS05420|zinT	25367	-2.40916	0.287268	-8.38645	5.01026e-17	4.89836e-14	39646.2	45479.6	42960.4	9722.73	8858.65	5534.67
RS16235|pstS	8674.13	-2.77568	0.333363	-8.3263	8.34107e-17	6.11609e-14	16227.1	15749.5	13435.5	3069.23	2150.81	1412.64
RS07265|arnE	231.364	-4.43026	0.531902	-8.32909	8.14654e-17	6.11609e-14	500.365	643.38	183.432	21.8959	15.0245	24.0864
RS03180|fimA	1926.93	-2.11871	0.2579	-8.21524	2.11736e-16	1.38005e-13	3361.22	2633.79	3402.83	855.844	606.757	701.111
RS22985|cyoA	8019.83	-1.64403	0.201806	-8.14662	3.74238e-16	2.19528e-13	12317.6	12657.4	11478.9	4086.92	4115.55	3462.59
RS04700|mgrB	1353.8	-2.1642	0.269461	-8.03161	9.61987e-16	5.13001e-13	2183.83	2587.54	1869.14	572.149	508.52	401.658
RS03580|rstA	1753.63	-1.55221	0.196381	-7.90407	2.69941e-15	1.31956e-12	2540.58	2615.57	2689.48	934.86	906.091	835.214
RS17800|yjbG	881.831	4.45168	0.566751	7.85473	4.00649e-15	1.80785e-12	34.1935	89.7088	107.002	2723.66	1666.56	669.864
RS22280|ykgM	2036.25	-2.02228	0.268071	-7.54383	4.56381e-14	1.91224e-11	3386.3	2894.51	3521.72	950.092	852.927	611.926
RS01950|chaA	7282.39	-2.25061	0.306694	-7.33829	2.16344e-13	8.46051e-11	12017.9	15575.7	8513.44	2975.94	2424.72	2186.66
RS16700|corA	3570.05	-1.68378	0.232281	-7.24888	4.20239e-13	1.5407e-10	6208.4	4741.95	5384.06	1814.5	1789.07	1482.29
RS25970	4019.76	-1.715	0.242145	-7.08252	1.41553e-12	4.88441e-10	7405.17	5721.74	5360.28	2087.73	1787.91	1755.71
RS28020	816.589	-2.50205	0.361448	-6.9223	4.44355e-12	1.4481e-09	1203.61	1019.04	1941.32	319.871	208.031	207.664
RS22810|phoB	3576.8	-2.3156	0.351513	-6.58753	4.47193e-11	1.38065e-08	5253.26	8511.12	4106.83	1496.54	1033.22	1059.8
RS27930	7247.82	-2.01126	0.306378	-6.56462	5.21663e-11	1.53004e-08	10653.6	9858.16	14330.6	3592.83	2972.53	2079.25
RS05385	824.798	1.91885	0.295484	6.49391	8.36344e-11	2.33619e-08	322.559	304.169	407.626	1068.14	1186.93	1659.36
RS26690	636.413	1.47562	0.228739	6.45112	1.11024e-10	2.76675e-08	345.354	305.571	358.371	976.748	859.861	972.572
RS01350|iraM	2067.4	-1.75123	0.271586	-6.44818	1.13198e-10	2.76675e-08	3236.99	3215.5	3110.7	1233.79	832.124	775.323
RS19350|mgtL	415.182	-2.65485	0.411329	-6.45434	1.08694e-10	2.76675e-08	830.902	869.054	449.238	153.271	114.417	74.2123
RS14285|glpD	27775.8	-1.98113	0.308151	-6.42911	1.28353e-10	2.98768e-08	49236.4	44365.2	39370.7	13468.8	12882.9	7330.74
RS28025	359.737	-2.14972	0.33462	-6.42436	1.32424e-10	2.98768e-08	655.376	412.1	692.964	146.607	143.31	108.064
RS26845|terW	1127.73	-1.53825	0.241688	-6.3646	1.95793e-10	4.25379e-08	1869.25	1680.64	1482.74	634.029	605.601	494.098
RS07235|ais	2562.23	-2.15001	0.34006	-6.32244	2.57467e-10	5.39393e-08	3851.33	5746.97	2948.49	1189.04	820.567	816.986
RS26155|ybjG	1152.94	-1.61316	0.256156	-6.29755	3.02384e-10	6.1165e-08	1633.31	1756.33	1823.28	702.573	522.389	479.776
RS08755	938.139	-1.40201	0.223055	-6.28549	3.26829e-10	6.39059e-08	1537.57	1264.33	1281.47	541.686	509.676	494.098
RS24140	478.538	2.25177	0.368155	6.11636	9.57361e-10	1.81157e-07	158.43	103.726	234.385	679.725	783.583	911.379
RS27940	1531.7	-1.52281	0.253558	-6.00576	1.90443e-09	3.49106e-07	2320.6	1928.74	2568.89	846.324	655.298	870.367
RS24630	2280.32	-1.78615	0.298075	-5.99228	2.06918e-09	3.67813e-07	3710	3689.27	3205.81	1170	1213.51	693.299
RS26355|ybjX	2730.46	-1.5594	0.260802	-5.97926	2.2415e-09	3.78077e-07	3964.17	3664.04	4602.78	1636.48	1426.17	1089.1
RS09980|srlA	350.917	1.94045	0.324587	5.97822	2.25583e-09	3.78077e-07	128.796	112.136	192.773	492.182	560.528	619.087
RS08080|yfdE	790.182	1.33974	0.224371	5.9711	2.35654e-09	3.83985e-07	454.774	392.476	494.247	1128.11	1130.3	1141.18
RS06155|galF	12226.1	-1.46772	0.251833	-5.82816	5.60422e-09	8.88254e-07	18385.8	18443.6	17046.4	7695.93	6802.61	4981.99
RS05505	2015.54	-1.32827	0.228078	-5.82375	5.75412e-09	8.88254e-07	3096.79	2542.68	3009.64	1269.96	1004.33	1169.82
RS03680|rsxA	848.19	-1.74035	0.299152	-5.81762	5.96929e-09	8.97843e-07	1594.56	1268.54	1053.88	487.422	335.161	349.579
RS25295	4477.61	-1.32843	0.228698	-5.80869	6.29628e-09	9.13848e-07	5540.49	6819.27	6854.06	2869.32	2522.95	2259.57
RS27495	4150.52	-1.73164	0.298236	-5.80629	6.38728e-09	9.13848e-07	5742.23	8464.87	4933.12	2247.66	1806.4	1708.84
RS21300|degP	9045.9	-1.73495	0.299261	-5.79744	6.73352e-09	9.40448e-07	15024.6	17392.3	9320.2	4417.26	4249.61	3871.41
RS11995|yqhA	2296.19	-1.10574	0.191807	-5.76488	8.17169e-09	1.11477e-06	3194.81	3191.67	3019.83	1538.43	1435.41	1397.01
RS01750|dsbB	1615.77	-1.4584	0.254064	-5.74027	9.45278e-09	1.26023e-06	2237.4	2636.6	2233.45	1031.01	851.771	704.366
RS23845	2093.77	-1.67827	0.293003	-5.72781	1.01735e-08	1.32617e-06	3225.59	3916.35	2429.62	1159.53	1026.29	805.268
RS17120	424.011	2.18858	0.382589	5.72043	1.06254e-08	1.35497e-06	145.892	119.145	191.924	495.038	598.667	993.403
RS28015|iss	4438.51	-2.26599	0.39669	-5.71226	1.11486e-08	1.36889e-06	7285.5	5351.69	9408.52	1855.44	1905.79	824.147
RS13870|bfd	644.386	-1.61337	0.282479	-5.71146	1.12013e-08	1.36889e-06	1185.37	789.157	939.238	368.422	286.62	297.5
RS27925	3064.85	-1.811	0.320067	-5.6582	1.52971e-08	1.83128e-06	4200.1	3959.8	6151.76	1380.39	992.77	1704.28
RS26250	553.903	2.36397	0.419165	5.63971	1.70334e-08	1.99836e-06	202.881	113.538	223.345	689.245	708.461	1385.95
RS06815|yeiP	1823.5	-1.282	0.228272	-5.6161	1.95316e-08	2.24652e-06	2900.75	2518.86	2332.81	1180.47	1060.96	947.183
RS12770|mzrA	2939.86	-1.69128	0.301345	-5.61244	1.99495e-08	2.25046e-06	4244.55	5634.83	3588.81	1682.18	1419.23	1069.57
RS26330|hcr	633.817	2.18698	0.391954	5.57967	2.40979e-08	2.66714e-06	226.817	141.572	315.061	799.676	933.828	1385.95
RS01355	1041.84	1.83392	0.329223	5.57046	2.54069e-08	2.70976e-06	425.139	325.194	617.384	1344.22	1633.04	1906.08
RS06290|udk	2368.49	-1.16349	0.20877	-5.57308	2.50274e-08	2.70976e-06	3164.04	3408.93	3250.82	1508.91	1587.97	1290.25
RS17710|espL4	1507.7	1.5683	0.281827	5.56475	2.62522e-08	2.74992e-06	705.526	618.15	956.223	2025.85	2083.78	2656.67
RS27005	527.25	-1.64487	0.296223	-5.55281	2.81113e-08	2.893e-06	658.795	911.105	826.292	301.783	266.973	198.55
RS22995|yajG	3753.11	-1.55297	0.280147	-5.54342	2.96624e-08	2.94914e-06	5005.93	7109.42	4679.21	2157.22	1990.16	1576.69
RS17900|dusA	2582.61	-1.32538	0.239075	-5.54375	2.96055e-08	2.94914e-06	3663.26	4336.86	3075.88	1547.95	1520.94	1350.79
RS26030	1221.65	1.28648	0.23323	5.51596	3.46882e-08	3.39135e-06	681.591	641.979	806.76	1571.74	1703.54	1924.31
RS19485|idnD	374.482	1.93937	0.355256	5.4591	4.78567e-08	4.60209e-06	173.247	142.973	148.614	387.462	605.601	788.994
RS27075	271.209	2.21053	0.405486	5.45156	4.993e-08	4.72402e-06	109.419	61.6748	117.192	335.102	390.636	613.228
RS06480|rcnA	1568.67	1.7479	0.321929	5.42944	5.65296e-08	5.26353e-06	681.591	486.39	989.342	2591.33	2405.07	2258.27
RS00550|ymcF	1161.62	-2.03382	0.375861	-5.41108	6.2645e-08	5.7418e-06	2370.75	1967.99	1261.94	506.462	570.929	291.641
RS01475	311.685	1.87789	0.348022	5.3959	6.81828e-08	6.15323e-06	127.656	95.3156	175.789	496.942	402.193	572.216
RS06865|yejG	4143.29	-1.6908	0.314371	-5.37835	7.51722e-08	6.68122e-06	6219.8	8100.43	4659.67	2191.49	2202.82	1485.55
RS17895	1072.8	2.2119	0.412794	5.35835	8.39835e-08	7.35295e-06	402.344	185.024	553.692	1612.68	1627.26	2055.81
RS04430|ydjK	390.059	2.18104	0.408321	5.34148	9.21884e-08	7.9526e-06	133.355	79.8969	208.059	565.485	569.774	783.786
RS04870|znuA	21844.8	-1.57423	0.295821	-5.32156	1.02879e-07	8.74617e-06	36482.2	30467.4	31167.3	12923.3	12612.5	7416.02
RS03390|dgcZ	7116.92	-1.74814	0.329528	-5.30499	1.12681e-07	9.44263e-06	11516.4	13345.6	8043.82	4343	2993.33	2459.42
RS25795	2582.58	1.7899	0.337565	5.30238	1.14302e-07	9.44357e-06	1111.29	818.593	1544.73	3252.02	3631.3	5137.57
RS07520|ubiX	1241.79	-1.29536	0.244535	-5.29725	1.17562e-07	9.52064e-06	1724.49	2019.85	1548.98	747.317	791.673	618.436
RS04320|ydjZ	148.768	-5.32384	1.00529	-5.29582	1.18481e-07	9.52064e-06	446.795	416.305	7.64299	8.56796	8.09009	5.20788
RS09595	2954	-1.50497	0.284428	-5.29121	1.21509e-07	9.63205e-06	4127.16	5452.61	3525.97	1705.02	1681.58	1231.66
RS09635	1815.5	-1.24921	0.236487	-5.28234	1.27541e-07	9.97543e-06	2445.98	3044.49	2177.4	1091.94	1101.41	1031.81
RS00865|pyrC	2218.81	-1.09418	0.207473	-5.27383	1.33605e-07	1.03122e-05	3115.03	2963.19	2987.56	1586.02	1364.91	1296.11
RS06885|rplY	12416.7	-1.60621	0.305139	-5.26386	1.4106e-07	1.06084e-05	19121	20051.3	16906.3	7472.21	6928.59	4020.48
RS22015	484.382	2.03705	0.386943	5.26445	1.40606e-07	1.06084e-05	144.753	131.76	291.283	691.149	743.133	904.218
RS28305|traD	745.749	2.08392	0.396338	5.25794	1.45682e-07	1.06821e-05	241.634	190.631	420.364	995.788	1003.17	1622.91
RS28840	1299.12	-1.89604	0.360594	-5.25809	1.45557e-07	1.06821e-05	1954.73	2558.1	1630.5	753.029	545.503	352.834
RS25040	1981.54	-1.82435	0.347152	-5.25518	1.47878e-07	1.07093e-05	3354.38	2448.77	3466.52	1037.68	1049.4	532.506
RS14140|nudE	6033.6	-1.92412	0.367656	-5.23348	1.6635e-07	1.12399e-05	8753.54	13998.8	5899.54	2942.62	2561.09	2046.05
RS15035|yhjJ	3566.01	-1.45716	0.278858	-5.22546	1.73725e-07	1.12399e-05	5704.62	6173.09	3806.21	2082.01	1953.18	1676.94
RS23120|maa	3827.78	-1.52123	0.291022	-5.22719	1.72102e-07	1.12399e-05	5877.86	6810.86	4343.76	2381.89	1961.27	1591.01
RS26050|ybiV	3289.61	-1.29138	0.246615	-5.23643	1.63714e-07	1.12399e-05	4214.92	4841.47	4955.2	2239.09	1947.4	1539.58
RS25945	659.565	1.45209	0.277202	5.23837	1.61999e-07	1.12399e-05	374.989	281.742	401.681	974.844	819.411	1104.72
RS15055|bcsZ	466.872	2.08305	0.398462	5.22771	1.71624e-07	1.12399e-05	159.57	121.948	252.219	597.853	628.716	1040.92
RS06830|lpxT	1363.23	-1.32998	0.253621	-5.24397	1.57157e-07	1.12399e-05	1766.66	1977.8	2108.62	715.901	664.543	945.881
RS22815|phoR	1248.62	-1.40278	0.268432	-5.22584	1.73369e-07	1.12399e-05	1824.79	1788.57	1824.13	592.141	581.331	880.783
RS05155|yecF	764.638	-1.58284	0.302525	-5.2321	1.67592e-07	1.12399e-05	1383.7	1163.41	891.682	412.214	438.021	298.802
RS18875|ecnA	378.027	-1.38639	0.265349	-5.22478	1.74366e-07	1.12399e-05	638.279	484.988	517.176	230.383	198.785	198.55
RS12485	1908.74	1.63384	0.313875	5.20539	1.93589e-07	1.23434e-05	871.934	647.585	1269.59	2690.34	2853.49	3119.52
RS01375	1118.81	1.99096	0.382895	5.19975	1.99556e-07	1.25871e-05	356.752	290.152	700.607	1675.51	1656.16	2033.68
RS02910	532.832	1.92269	0.371827	5.17092	2.32947e-07	1.45369e-05	174.387	183.623	308.267	648.309	758.157	1124.25
RS25400	3073.23	1.56689	0.30448	5.14613	2.65914e-07	1.62397e-05	1544.41	1087.72	2019.45	4040.27	4581.3	5166.22
RS01140|ycfT	605.922	1.4047	0.27306	5.14429	2.68539e-07	1.62397e-05	289.505	305.571	400.832	790.156	833.28	1016.19
RS27320	579.889	-1.37413	0.266958	-5.14738	2.64151e-07	1.62397e-05	908.408	863.447	737.973	350.334	359.431	259.743
RS15630|rph	1435.91	-1.22902	0.239113	-5.13991	2.74865e-07	1.64527e-05	2296.66	2094.14	1649.19	858.7	817.099	899.661
RS07410|lrhA	3615.09	-1.59587	0.310733	-5.13582	2.80918e-07	1.66451e-05	5081.16	6422.59	4793.85	2179.12	2001.72	1212.13
RS25785	1548.4	1.37496	0.267924	5.1319	2.86826e-07	1.68252e-05	803.547	734.491	1046.24	2064.88	1998.25	2643
RS02030|purU	4500.4	-1.21808	0.23745	-5.12984	2.89983e-07	1.6842e-05	5950.81	6883.75	6049.85	3224.41	2586.52	2307.09
RS09110|iscS	10855.4	-1.07338	0.209378	-5.12653	2.95136e-07	1.69732e-05	16124.5	15159.4	12867.4	7260.87	7192.09	6528.08
RS14565	800.431	-1.07821	0.210684	-5.11767	3.09341e-07	1.76174e-05	1103.31	1031.65	1123.52	488.374	546.659	509.07
RS27655	41415.3	-1.3986	0.273847	-5.10721	3.26949e-07	1.84412e-05	63655.8	56855.8	59645	26633	25496.5	16205.6
RS15580|waaA	2776.09	-1.06049	0.207728	-5.10518	3.30479e-07	1.84628e-05	4134	3741.14	3383.3	1900.18	1789.07	1708.84
RS15735	7457.46	-1.27829	0.251578	-5.08108	3.75296e-07	2.07687e-05	11282.7	10840.7	9557.98	4928.48	4762.75	3372.1
RS02065|tdk	1658.73	-1.15043	0.227014	-5.06767	4.02719e-07	2.2078e-05	2110.88	2461.39	2290.35	931.052	971.967	1186.75
RS18035|nrfF	1075.8	2.14813	0.424105	5.06508	4.08228e-07	2.21728e-05	379.548	203.247	603.796	1531.76	1514	2222.46
RS16965|glnA	32289.8	-1.62348	0.320885	-5.05938	4.20617e-07	2.26361e-05	57996.7	53188.9	35081.3	19538.8	16416	11517.2
RS13505|mreB	6934.8	-1.37249	0.271512	-5.05499	4.3042e-07	2.29531e-05	11078.7	10455.3	8481.17	4594.33	4054.29	2945.06
RS13130|rimP	3312.72	-1.60214	0.317142	-5.0518	4.37656e-07	2.31287e-05	4633.22	6551.55	3766.29	1864.01	1813.34	1247.94
RS09755	1474.68	1.98468	0.39338	5.04521	4.53021e-07	2.34279e-05	520.881	371.451	890.833	1862.1	2154.28	3048.56
RS04695|yebO	3667.72	-1.50166	0.297697	-5.04425	4.55298e-07	2.34279e-05	5660.17	5448.41	5153.07	2285.74	2184.33	1274.63
RS20270|rsmC	2191.76	-1.35259	0.268123	-5.04467	4.54311e-07	2.34279e-05	3498	3015.06	2935.76	1440.37	1333.71	927.654
RS25975|glnH	22790.5	-1.6807	0.333661	-5.03716	4.72493e-07	2.41013e-05	36336.3	43695.2	24198.5	13518.3	11095	7899.7
RS07545|accD	11932.8	-1.44008	0.286355	-5.02901	4.93011e-07	2.49311e-05	16471	20666.7	15177.3	7349.41	7255.66	4676.68
RS16905|srkA	11837.4	-1.87512	0.373532	-5.01996	5.16835e-07	2.59124e-05	17696.3	25991.7	12121.8	6526.88	5123.34	3564.14
RS05145|uvrY	8433.03	-1.40434	0.279998	-5.01556	5.28804e-07	2.61903e-05	10696.9	14680	11346.4	5314.99	5077.11	3482.77
RS27490	983.888	-1.37711	0.274617	-5.01465	5.31307e-07	2.61903e-05	1409.91	1694.66	1159.19	589.285	450.734	599.557
RS22030|fliS	94.2551	2.52644	0.505299	4.99989	5.73641e-07	2.80415e-05	27.3548	12.6153	42.461	146.607	154.868	181.625
RS13055|ubiU	1940.29	1.95471	0.392811	4.97621	6.48424e-07	3.14352e-05	710.085	508.817	1166.83	4187.83	2457.08	2611.1
RS25455	2706.37	-0.934742	0.188209	-4.96651	6.81684e-07	3.2073e-05	3690.62	3382.3	3587.96	1809.74	1880.37	1887.21
RS00545|cspG	3203.65	-1.67088	0.336464	-4.96601	6.83451e-07	3.2073e-05	5860.77	5376.92	3389.24	1549.85	1935.84	1109.28
RS00665|rutA	289.643	1.92897	0.388261	4.96824	6.75649e-07	3.2073e-05	143.613	91.1105	126.534	352.238	367.521	656.844
RS15425	185.986	2.75475	0.554392	4.96896	6.7314e-07	3.2073e-05	37.6129	21.0255	84.0729	225.623	291.243	456.34
RS19775|mtnA	979.988	1.84985	0.372981	4.95962	7.06305e-07	3.28824e-05	413.741	295.759	566.43	1182.38	1290.95	2130.67
RS24530|ybeR	463.501	2.23832	0.451766	4.95459	7.24811e-07	3.34783e-05	108.279	161.196	216.551	473.142	619.47	1202.37
RS18675	920.003	1.96966	0.397818	4.95117	7.37694e-07	3.38071e-05	330.537	228.477	562.184	1343.27	1184.62	1870.93
RS17335	939.605	1.48465	0.300288	4.94408	7.65053e-07	3.47891e-05	462.752	428.92	591.907	1121.45	1252.81	1779.79
RS02135|tonB	1235.3	-1.18969	0.241154	-4.93332	8.08456e-07	3.648e-05	1983.22	1404.5	1764.68	782.54	737.354	739.519
RS10310|queD	1020.3	-1.47166	0.298509	-4.93002	8.22194e-07	3.68167e-05	1691.44	1248.91	1557.47	583.573	647.208	393.195
RS06420|gatA	229.682	2.12216	0.430816	4.92591	8.39669e-07	3.73144e-05	98.0214	56.068	102.756	342.718	247.326	531.204
RS02795|yncJ	2609.33	-1.84774	0.375335	-4.92291	8.52661e-07	3.76069e-05	3651.87	6063.75	2537.47	1255.68	893.378	1253.8
RS17960|yjcB	754.844	-1.38311	0.282143	-4.90217	9.47838e-07	4.14927e-05	1293.65	930.729	1048.79	504.558	405.66	345.673
RS24085	405.999	2.20721	0.4513	4.89079	1.0043e-06	4.33178e-05	106	102.324	224.194	467.43	573.241	962.807
RS04055|ydiS	500.421	1.56963	0.320857	4.89199	9.98199e-07	4.33178e-05	232.516	193.435	329.498	710.189	643.74	893.151
RS07070|atoE	864.141	1.83468	0.375648	4.88405	1.03928e-06	4.35459e-05	288.365	274.733	570.676	1107.17	1321	1622.91
RS11325	958.588	1.42269	0.291088	4.88749	1.02129e-06	4.35459e-05	422.86	462.561	675.98	1249.02	1353.36	1587.75
RS15615|dut	2004.21	-1.06253	0.217475	-4.88576	1.03033e-06	4.35459e-05	2784.49	2765.55	2581.63	1488.92	1225.07	1179.58
RS07530|cvpA	1562.77	-1.33608	0.273493	-4.88523	1.0331e-06	4.35459e-05	2224.86	2234.31	2255.53	963.42	1054.02	644.475
RS17765	1035.68	1.71721	0.352036	4.87794	1.07199e-06	4.4598e-05	413.741	388.271	646.257	1253.78	1353.36	2158.67
RS20125|btsT	1219.15	1.49892	0.307404	4.87606	1.08225e-06	4.47077e-05	544.817	536.851	828.84	2165.79	1445.82	1792.81
RS07115|yfaL	2465.86	1.87992	0.386135	4.86855	1.1242e-06	4.61157e-05	879.913	661.602	1617.77	3176.81	3759.58	4699.46
RS12245|ygiM	3051.14	-1.31555	0.270751	-4.8589	1.1804e-06	4.80847e-05	4749.48	4757.37	3552.29	2011.57	1861.88	1374.23
RS01575|mnmA	3281.58	-1.18769	0.244562	-4.85638	1.19553e-06	4.82154e-05	5068.62	4244.35	4368.39	2193.4	2207.44	1607.28
RS28885	492.908	2.05964	0.424293	4.85428	1.20826e-06	4.82154e-05	182.365	99.5207	288.735	855.844	628.716	902.265
RS24645	2849.23	-1.92165	0.395849	-4.85449	1.20696e-06	4.82154e-05	4703.89	4910.16	3909.81	1339.46	1642.29	589.792
RS23970	411.039	1.95134	0.403342	4.83794	1.31194e-06	5.19988e-05	135.634	154.187	216.551	541.686	444.955	973.222
RS08660|upp	6333	-1.26541	0.261996	-4.82986	1.36629e-06	5.36175e-05	9217.43	10057.2	7559.76	4240.19	4001.13	2922.27
RS09945	2697.69	-1.49745	0.310249	-4.82661	1.38874e-06	5.36175e-05	3754.45	5133.03	3064.84	1604.11	1555.61	1074.13
RS17040|yihV	596.911	2.20308	0.456265	4.82851	1.37556e-06	5.36175e-05	190.344	117.743	329.498	1368.97	662.232	912.681
RS18085	156.239	2.13779	0.442925	4.82653	1.38934e-06	5.36175e-05	52.43	60.2731	61.1439	189.447	180.294	393.846
RS28850	2023.16	-1.77685	0.368629	-4.82016	1.43442e-06	5.49956e-05	2771.95	4234.54	2389.71	1172.86	984.68	585.235
RS03455|speG	1577.02	-1.02055	0.212303	-4.80706	1.53164e-06	5.83417e-05	2251.07	2112.36	1974.44	1151.91	1004.33	968.015
RS06835|mepS	17307.2	-1.88415	0.392517	-4.80019	1.58518e-06	5.85294e-05	22187	40912.8	18608.1	9755.1	7170.13	5209.83
RS05255|fliF	683.835	2.39339	0.498302	4.8031	1.56225e-06	5.85294e-05	190.344	105.128	359.22	1451.79	669.166	1327.36
RS02535|abgT	859.724	1.06463	0.221855	4.79877	1.59644e-06	5.85294e-05	576.731	494.8	596.153	1091.94	1174.22	1224.5
RS24635	3885.3	-1.93097	0.401948	-4.80403	1.55502e-06	5.85294e-05	6280.21	6688.91	5497.86	1923.98	2156.59	764.256
RS04705|yobH	891.64	-1.54962	0.32284	-4.79996	1.58694e-06	5.85294e-05	1461.2	1338.62	1186.36	481.71	582.487	299.453
RS06050|yoeI	327.001	-1.68443	0.350812	-4.80151	1.57475e-06	5.85294e-05	517.462	480.783	496.794	179.927	190.695	96.3458
RS18185|proP	5548.01	-0.947627	0.197648	-4.79451	1.63071e-06	5.94144e-05	7243.32	7574.79	7103.73	4183.07	3635.92	3547.22
RS14000|ppiA	9576.37	-1.45213	0.30301	-4.79236	1.64829e-06	5.96846e-05	14463.9	15560.3	12053.8	6052.79	5879.19	3448.27
RS08275|cysZ	1907.49	-1.08599	0.226963	-4.78488	1.71093e-06	6.15724e-05	2635.18	2895.91	2248.74	1216.65	1331.4	1117.09
RS24445|lipA	3292.21	-1.09047	0.227975	-4.78326	1.72478e-06	6.16923e-05	4625.24	4656.45	4158.63	2352.38	2207.44	1753.1
RS12885	704.866	1.56728	0.327776	4.78155	1.73952e-06	6.17719e-05	316.86	255.109	493.397	951.996	1056.34	1155.5
RS17520	1025.83	-1.30604	0.273267	-4.77935	1.75859e-06	6.17719e-05	1609.37	1407.31	1364.7	686.389	642.585	444.623
RS25050	1014.96	-1.80027	0.3766	-4.78031	1.75026e-06	6.17719e-05	1893.18	1433.94	1402.91	579.765	529.323	250.629
RS01250	472.364	1.97799	0.414037	4.77732	1.77646e-06	6.20282e-05	172.107	121.948	278.544	609.277	611.38	1040.92
RS11285|yggP	733.506	1.68285	0.352474	4.7744	1.8024e-06	6.25615e-05	316.86	259.315	467.921	855.844	1049.4	1451.7
RS05840	1124.81	1.7317	0.36283	4.77275	1.81726e-06	6.27061e-05	480.989	333.605	745.616	1438.47	1678.12	2072.09
RS02905|tssI	2592.43	2.08762	0.437572	4.77091	1.83396e-06	6.29122e-05	847.999	497.604	1615.22	3890.81	3550.4	5152.55
RS04410|ydjG	1066.43	1.59688	0.335453	4.76038	1.93225e-06	6.55177e-05	444.516	542.458	602.947	1207.13	1340.64	2260.87
RS12180|ygiD	651.685	1.52572	0.32048	4.76072	1.92903e-06	6.55177e-05	341.935	234.084	430.555	861.556	911.869	1130.11
RS04010|ydiM	426.137	1.75781	0.369445	4.75797	1.95551e-06	6.59254e-05	174.387	138.768	269.203	575.957	548.971	849.535
RS06555|yehP	507.934	1.69329	0.356179	4.75403	1.99401e-06	6.68391e-05	184.645	193.435	340.538	672.109	703.838	953.042
RS04720|htpX	20277.6	-1.487	0.313121	-4.74896	2.04464e-06	6.73811e-05	27498.4	37973.5	24201.9	13207	11033.7	7751.28
RS12765|yqjA	14102.6	-1.85157	0.389796	-4.75011	2.03306e-06	6.73811e-05	18685.6	32949.8	14621	7869.2	6193.54	4296.5
RS21680	643.364	1.73314	0.364881	4.74988	2.03542e-06	6.73811e-05	210.86	280.34	400.832	808.244	839.058	1320.85
RS20880|ilvN	239.991	1.87359	0.394869	4.74483	2.08683e-06	6.83875e-05	115.118	64.4782	128.232	333.199	307.424	491.494
RS21695	885.467	2.01835	0.425674	4.74155	2.12085e-06	6.91162e-05	307.742	248.101	495.096	1160.48	940.762	2160.62
RS10875	392.366	2.20027	0.464383	4.73804	2.15796e-06	6.9916e-05	129.935	86.9054	202.964	548.35	405.66	980.383
RS04555|leuE	1658.93	-1.06199	0.224191	-4.73698	2.16923e-06	6.9916e-05	2229.42	2066.11	2433.02	1057.67	1212.36	954.995
RS21200|pcnB	3575.42	-1.04776	0.221594	-4.72831	2.264e-06	7.25716e-05	5193.99	4420.96	4843.11	2677.96	2208.6	2107.89
RS03675|ydgK	1395.2	-1.30495	0.276132	-4.72582	2.29189e-06	7.30664e-05	2322.88	1791.37	1843.66	858.7	936.139	618.436
RS17585|thiS	66.2527	2.88842	0.611969	4.71988	2.3599e-06	7.48278e-05	12.5376	5.6068	28.0243	119.951	100.548	130.848
RS01440	413.031	1.72475	0.365808	4.71489	2.4184e-06	7.62705e-05	222.258	134.563	218.25	522.646	516.61	863.857
RS14690	819.221	1.26642	0.268904	4.70956	2.48258e-06	7.78761e-05	377.268	479.381	585.962	1151.91	1085.23	1235.57
RS02940|nhoA	516.182	1.90782	0.405292	4.70727	2.51054e-06	7.83341e-05	219.978	135.965	294.68	597.853	716.551	1132.06
RS28030	1558.21	-1.2919	0.275052	-4.69693	2.64105e-06	8.19703e-05	2606.69	1610.55	2420.28	858.7	948.852	904.218
RS06160|wcaM	1058.99	1.7235	0.367489	4.68993	2.73299e-06	8.41153e-05	430.838	378.459	666.638	1245.21	1366.07	2266.73
RS12365	708.008	2.26433	0.482852	4.68949	2.73884e-06	8.41153e-05	289.505	98.119	343.085	1084.32	851.771	1581.24
RS17530|secE	5809.31	-1.32911	0.283544	-4.68748	2.76592e-06	8.45048e-05	8469.73	9384.38	7077.41	3890.81	3625.52	2407.99
RS02850|ortT	271.263	-1.26799	0.27069	-4.68429	2.80938e-06	8.53876e-05	355.612	438.732	355.824	172.311	156.023	149.076
RS06205|fcl	281.663	2.12727	0.454498	4.68047	2.86211e-06	8.6542e-05	61.5483	74.2901	177.487	485.518	417.218	473.917
RS24640	4739.96	-1.94713	0.41683	-4.6713	2.99305e-06	9.00371e-05	8021.8	8258.82	6301.22	2289.55	2677.82	890.547
RS27630	3483.86	-1.13863	0.243814	-4.6701	3.01057e-06	9.0102e-05	5451.58	4474.23	4447.37	2288.6	2452.45	1788.91
RS08090|oxc	599.483	1.71696	0.36775	4.66882	3.02934e-06	9.02035e-05	274.688	199.041	364.316	763.501	735.043	1260.31
RS01330	796.217	2.06841	0.443817	4.66049	3.15454e-06	9.34574e-05	287.225	159.794	471.318	1006.26	1100.25	1752.45
RS07090	1888.31	1.52958	0.32889	4.65075	3.30731e-06	9.74908e-05	857.117	751.311	1305.25	2566.58	2280.25	3569.35
RS09160|hcaC	177.835	1.87008	0.402229	4.64928	3.33102e-06	9.76988e-05	63.8279	54.6663	109.549	235.143	264.662	339.163
RS24135	787.861	1.77716	0.38242	4.64714	3.36573e-06	9.82258e-05	284.946	263.52	518.025	954.852	1082.92	1622.91
RS06190|cpsB	402.814	1.95195	0.42057	4.6412	3.46388e-06	0.00010059	136.774	126.153	232.687	527.406	451.89	941.975
RS20560	1356.33	1.67029	0.359969	4.64009	3.48251e-06	0.000100632	486.688	527.039	930.746	1791.66	1734.75	2667.09
RS20665|caiT	749.724	2.52479	0.544321	4.63841	3.51091e-06	0.000100956	176.666	82.7003	405.078	989.124	1080.61	1764.17
RS11885|lptF	681.833	1.73382	0.37423	4.63303	3.60357e-06	0.000102614	289.505	234.084	421.214	851.084	825.19	1469.92
RS23680|lpxH	1422	-0.985876	0.212775	-4.63343	3.5966e-06	0.000102614	1909.14	1717.08	2043.23	994.836	879.509	988.195
RS11905	232.008	2.29125	0.494891	4.6298	3.66012e-06	0.000103721	93.4623	60.2731	82.3744	267.511	227.678	660.75
RS18420	1622.13	1.83822	0.397201	4.62793	3.69342e-06	0.000104162	610.924	458.356	1056.43	1963.02	2222.46	3421.58
RS24625	1050.03	-1.7231	0.372921	-4.62054	3.82744e-06	0.000107425	1725.63	1794.18	1314.59	619.749	573.241	272.763
RS04065|fadK	496.169	1.23233	0.2672	4.612	3.98818e-06	0.000110879	318	311.177	260.711	618.797	640.273	828.053
RS24710|uof	1867.67	-1.39901	0.303343	-4.61199	3.98833e-06	0.000110879	2582.75	3214.1	2327.71	1300.43	1034.38	746.68
RS06495|yehB	1188.5	1.8256	0.396553	4.60367	4.15106e-06	0.000114859	460.473	360.237	747.314	1356.59	1586.81	2619.56
RS06695|mglC	558.701	1.93296	0.42009	4.6013	4.19857e-06	0.000115628	192.623	159.794	342.236	696.861	689.969	1270.72
RS16315|atpI	5475.22	-1.23858	0.269333	-4.59869	4.25154e-06	0.00011654	7255.86	9241.41	6575.52	3794.65	3374.72	2609.15
RS13185|greA	5374.02	-1.2206	0.265522	-4.59698	4.28663e-06	0.000116955	8703.39	7654.68	6203.56	3535.71	3579.29	2567.48
RS16615|aslA	691.513	2.04812	0.445795	4.59431	4.34185e-06	0.000117913	208.58	186.426	411.872	875.836	793.985	1672.38
RS11290|cmtA	800.961	1.81418	0.395031	4.59251	4.37951e-06	0.000118388	316.86	242.494	503.588	996.74	996.237	1749.85
RS00315|pncB	2994.4	-1.02536	0.223478	-4.58821	4.47064e-06	0.000119144	4462.25	3738.33	3846.12	2176.26	2024.83	1718.6
RS07225|yfaZ	646.408	1.88836	0.411436	4.58967	4.43951e-06	0.000119144	262.15	163.999	397.435	819.668	845.993	1389.2
RS00610	803.775	1.65445	0.360727	4.58642	4.50902e-06	0.000119144	405.763	227.075	528.215	1121.45	1162.66	1377.48
RS15420|yibL	2447.17	-1.21165	0.264137	-4.58722	4.49198e-06	0.000119144	3385.16	4027.08	2842.34	1563.18	1659.62	1205.62
RS01785	462.773	1.72525	0.37614	4.58671	4.50275e-06	0.000119144	218.838	121.948	302.323	693.053	695.748	744.727
RS18785	3035.95	1.43901	0.313964	4.58335	4.5758e-06	0.000120366	1570.62	1111.55	2224.11	4601.95	4116.7	4590.75
RS09560|yfjF	1466.81	-1.42566	0.311184	-4.58141	4.61862e-06	0.00012095	1892.04	2769.76	1751.09	869.172	915.336	603.463
RS10610|ppdB	500.787	1.60948	0.351709	4.57616	4.73582e-06	0.000122922	235.935	158.392	345.633	691.149	765.092	808.523
RS06390|yegR	451.329	1.15873	0.253188	4.57656	4.72691e-06	0.000122922	235.935	301.366	300.624	612.133	584.798	673.118
RS20625|carA	2440.33	-1.58046	0.345447	-4.57512	4.75955e-06	0.000122994	2955.46	5340.48	2677.59	1447.99	1080.61	1139.87
RS25280	394.483	1.83855	0.402546	4.5673	4.94048e-06	0.000127109	208.58	95.3156	212.305	520.742	535.102	794.853
RS18045|gltP	2827.93	-0.972114	0.212903	-4.566	4.97118e-06	0.00012734	3869.57	4102.78	3266.95	2015.37	1834.14	1878.74
RS17500|coaA	3645.27	-1.12939	0.247594	-4.56147	5.07958e-06	0.000129551	4807.61	5702.12	4500.87	2748.41	2065.29	2047.35
RS26750	373.335	1.60083	0.351129	4.55911	5.13715e-06	0.000130453	205.161	123.35	225.893	607.373	435.709	642.522
RS14060|yhfX	474.003	2.06303	0.45262	4.55797	5.16516e-06	0.000130598	181.226	114.939	252.219	591.189	513.143	1191.3
RS13210|rplU	31406.2	-1.25549	0.275764	-4.55275	5.29485e-06	0.000131723	50139.1	41397.8	41271.3	19979.5	22113.7	13535.9
RS15145|eptB	2544.99	-1.05241	0.231159	-4.55274	5.29516e-06	0.000131723	3865.01	3584.15	2854.23	1555.56	1642.29	1768.73
RS09125|suhB	3003.96	-1.30221	0.285943	-4.55411	5.26084e-06	0.000131723	4714.14	4719.52	3389.24	1896.38	1990.16	1314.34
RS04815|yebE	2249.13	-1.39163	0.30568	-4.55257	5.29947e-06	0.000131723	3315.63	4057.92	2398.2	1491.78	1000.86	1230.36
RS21050|pdhR	1616.8	-0.988226	0.217298	-4.54779	5.42127e-06	0.000134182	1895.46	2181.05	2372.72	1156.67	1049.4	1045.48
RS20190|lgoT	652.871	1.62534	0.357935	4.54088	5.60194e-06	0.000138071	290.645	278.938	388.943	694.957	862.173	1401.57
RS11750|yghD	474.976	1.28871	0.284023	4.53735	5.6965e-06	0.000139815	268.989	218.665	338.839	644.501	632.183	746.68
RS19520|insG	1705.28	1.81011	0.399161	4.53479	5.76607e-06	0.000140348	579.01	538.253	1151.54	3605.21	2073.38	2284.31
RS12290|tsaD	1646.04	-0.924783	0.203893	-4.53564	5.74293e-06	0.000140348	2238.53	2140.4	2089.08	1096.7	1245.87	1065.66
RS09810|stpA	638.619	-1.17131	0.258374	-4.5334	5.80406e-06	0.000140689	793.289	796.166	1064.07	375.086	372.144	430.952
RS00480|yccA	22437.2	-1.4705	0.324436	-4.53249	5.82933e-06	0.00014072	31053.4	39198.5	28672.2	14600.8	13487.3	7610.66
RS19335|treC	808.814	1.67135	0.36906	4.52867	5.93556e-06	0.000142697	403.483	241.092	513.779	1051.96	1052.87	1589.71
RS01265	223.299	1.43699	0.317394	4.52746	5.96968e-06	0.000142931	112.839	98.119	149.463	299.879	309.735	369.759
RS21785	959.49	1.80608	0.399086	4.52555	6.0239e-06	0.000143643	490.107	210.255	578.319	1342.31	1480.49	1655.45
RS06720|folE	4232.12	-0.953517	0.2108	-4.52332	6.08758e-06	0.000144574	5833.41	5575.96	5335.65	3206.32	2913.59	2527.77
RS04425|ydjJ	542.932	1.88612	0.417179	4.52112	6.15123e-06	0.000145031	191.484	145.777	354.974	637.837	828.657	1098.86
RS10335|ygcR	428.187	1.95068	0.431475	4.52095	6.15629e-06	0.000145031	201.742	99.5207	225.893	517.886	544.348	979.732
RS24705|fur	13950.5	-1.35705	0.300466	-4.51647	6.2879e-06	0.000147024	19886.9	22556.2	17757.2	9252.45	8976.54	5273.63
RS04880|znuB	4299.67	-1.39862	0.309677	-4.51637	6.29101e-06	0.000147024	6486.51	6642.66	5573.44	2862.65	2695.16	1537.63
RS15440|lldP	775.766	2.1729	0.482034	4.50776	6.55145e-06	0.000151302	246.193	165.401	432.253	853.94	925.738	2031.07
RS01305	451.785	2.12129	0.470508	4.50851	6.52854e-06	0.000151302	110.559	116.341	278.544	573.101	580.175	1051.99
RS02930	242.15	1.78003	0.394848	4.50814	6.53993e-06	0.000151302	106	86.9054	134.177	245.615	369.833	510.372
RS04940|cmoA	1154.21	-1.02206	0.226886	-4.50472	6.64616e-06	0.000152888	1673.2	1461.97	1503.97	754.933	858.706	672.467
RS17790|yjbE	961.705	1.78982	0.397656	4.50093	6.76577e-06	0.000153979	386.387	309.776	597.002	2181.97	1108.34	1186.75
RS22585|mhpB	213.104	2.28951	0.508698	4.50072	6.77235e-06	0.000153979	54.7096	40.6493	120.589	260.847	294.711	507.117
RS14280|glpE	1198.93	-1.49083	0.331175	-4.50164	6.7431e-06	0.000153979	1631.03	2356.26	1317.99	667.349	743.133	477.823
RS10255|cas6e	554.286	1.8884	0.419722	4.49916	6.82234e-06	0.000154517	175.527	176.614	354.125	756.837	636.806	1225.8
RS27620	525.006	-1.41634	0.314934	-4.49728	6.88283e-06	0.000155287	713.505	934.934	643.709	363.662	225.367	268.857
RS05865|yeeO	1369.97	1.19038	0.264968	4.49256	7.03725e-06	0.000158163	794.429	749.91	959.62	1618.39	1768.26	2329.22
RS27285|sul3	10933	-1.26513	0.281707	-4.49095	7.09073e-06	0.000158757	14035.3	17598.3	14689.8	8114.81	6361.13	4798.41
RS06900|yejM	3919.04	-0.951478	0.212011	-4.48787	7.19376e-06	0.000159597	5494.9	5147.04	4856.69	2878.84	2804.95	2331.83
RS00710|phoH	2544.7	-1.75453	0.39113	-4.48579	7.26429e-06	0.000159597	3234.71	6112.81	2431.32	1174.76	948.852	1365.77
RS25030	5630.91	-1.77577	0.395853	-4.48595	7.25899e-06	0.000159597	10140.7	7786.44	8220.46	3205.37	3189.81	1242.73
RS11900	469.47	1.92244	0.428289	4.48867	7.16708e-06	0.000159597	191.484	135.965	259.862	561.677	524.7	1143.13
RS25060	165.823	-1.69008	0.376733	-4.48613	7.25272e-06	0.000159597	288.365	269.126	201.265	88.5356	93.6139	54.0318
RS01415	1537.22	1.64765	0.368623	4.46974	7.83131e-06	0.000171412	658.795	527.039	1044.54	2137.23	1754.39	3101.29
RS17180|cpxR	8277.63	-1.43066	0.320418	-4.46498	8.00762e-06	0.000172153	11753.4	15574.3	8898.99	5441.61	4634.47	3362.99
RS04985|flhB	302.93	1.67984	0.376234	4.46487	8.01189e-06	0.000172153	95.7418	134.563	201.265	494.086	369.833	522.09
RS15235|yiaB	242.189	1.96651	0.440413	4.46515	8.00114e-06	0.000172153	84.344	57.4697	152.86	301.783	386.013	470.662
RS11335|yqgB	501.533	-1.13659	0.254412	-4.4675	7.91405e-06	0.000172153	576.731	745.704	745.616	338.91	313.202	289.037
RS25045	1142.33	-1.79557	0.401959	-4.46705	7.93041e-06	0.000172153	2043.63	1492.81	1783.36	656.877	624.093	253.233
RS00055	355.027	2.62835	0.588836	4.46364	8.05781e-06	0.000172508	90.0429	29.4357	175.789	492.182	459.98	882.736
RS11530	269.442	2.01765	0.452312	4.46074	8.16784e-06	0.000173596	62.6881	81.2986	174.939	351.286	438.021	508.419
RS07095|yfaT	199.191	1.57704	0.353509	4.46112	8.15315e-06	0.000173596	87.7633	86.9054	124.835	282.743	239.236	373.665
RS09340|nadB	1242.18	1.21235	0.271879	4.45915	8.22866e-06	0.000174258	667.913	646.184	931.595	1504.15	1730.12	1973.14
RS22365|ykgG	1160.36	1.77867	0.39916	4.45603	8.34912e-06	0.000176172	370.43	406.493	793.172	1470.83	1483.95	2437.29
RS12945|agaW	351.511	2.2849	0.513166	4.45255	8.48563e-06	0.000178411	124.236	47.6578	185.979	440.774	488.873	821.543
RS06525	2410.29	1.29919	0.292168	4.44673	8.71882e-06	0.000180087	1203.61	1152.2	1821.58	3091.13	3134.33	4058.89
RS15810	1606.83	1.89397	0.425819	4.44782	8.67469e-06	0.000180087	508.343	447.142	1087	3477.64	1979.76	2141.09
RS25460|yfdG	1545.92	-1.36963	0.307921	-4.448	8.66726e-06	0.000180087	2060.73	2611.37	2014.35	983.412	1015.88	589.792
RS16600	2268.45	-1.7261	0.388152	-4.44698	8.70848e-06	0.000180087	4007.48	3895.32	2547.66	1271.87	1312.91	575.471
RS01295	86.2988	2.55072	0.573442	4.44808	8.66396e-06	0.000180087	19.3763	15.4187	39.9134	99.9596	117.884	225.241
RS23170|apt	1720.05	-1.19354	0.268672	-4.44238	8.89707e-06	0.000183124	2803.87	1883.89	2491.61	1031.01	1203.11	906.822
RS18870|efp	10055	-1.30225	0.293341	-4.43936	9.0228e-06	0.000184302	14223.4	16521.8	12178.7	7123.78	6129.98	4152.63
RS20580|rpsT	17096.1	-1.88805	0.425492	-4.43733	9.10825e-06	0.000184302	30321.7	31137.4	19297.7	8947.81	9476.97	3394.89
RS08630|focB	1328.81	1.7201	0.387651	4.43725	9.11143e-06	0.000184302	496.946	382.664	974.906	2002.05	2231.71	1884.6
RS01465	450.224	2.10678	0.474668	4.43843	9.06179e-06	0.000184302	127.656	109.333	270.901	492.182	610.224	1091.05
RS12880|yhaB	501.576	1.38406	0.311753	4.43959	9.01306e-06	0.000184302	218.838	263.52	350.728	658.781	636.806	880.783
RS05395|hprS	503.235	6.34515	1.43173	4.43182	9.34407e-06	0.000188359	12.5376	14.017	10.1907	11.4239	1480.49	1490.76
RS24545|ybeU	945.869	1.89759	0.428564	4.4278	9.51985e-06	0.000191245	362.451	214.46	622.479	1257.59	1282.86	1935.38
RS02790|rlhA	4545.06	-1.1974	0.270641	-4.42431	9.67495e-06	0.000193697	6660.9	7337.9	4990.87	3240.59	2735.61	2304.49
RS10715|yqeG	3522.25	-1.1015	0.249054	-4.42273	9.74624e-06	0.000194461	4636.64	5889.94	3889.43	2296.21	2275.63	2145.65
RS01425	1556.65	1.93591	0.437816	4.42174	9.79101e-06	0.000194692	574.451	343.417	1015.67	3317.71	2162.37	1926.26
RS09045|ndk	2531.8	-0.952211	0.215468	-4.41928	9.90308e-06	0.000196089	3471.78	2856.66	3685.62	1726.92	1726.66	1723.16
RS07325|elaD	966.818	1.45309	0.3289	4.41803	9.96054e-06	0.000196089	422.86	409.296	718.441	1249.97	1307.13	1693.21
RS27985	2571.55	-1.03299	0.233814	-4.41801	9.96156e-06	0.000196089	3281.44	3631.81	3450.38	1982.06	1667.72	1415.89
RS23125|hha	10519.5	-1.57181	0.356125	-4.41364	1.01647e-05	0.000197438	14397.7	20874.1	11957	6844.85	5585.63	3457.38
RS16725|pldA	2840.5	-1.06259	0.240665	-4.41524	1.00897e-05	0.000197438	3829.67	4420.96	3274.6	2067.73	1822.58	1627.46
RS11545	334.087	1.50014	0.339857	4.41402	1.01469e-05	0.000197438	198.322	120.546	203.813	416.022	466.914	598.906
RS15620|slmA	1237.49	-1.2713	0.288028	-4.41382	1.01564e-05	0.000197438	1952.45	1705.87	1591.44	951.996	627.56	595.651
RS07650	1482.75	1.70955	0.387626	4.41031	1.03222e-05	0.00019975	525.44	459.758	1096.34	2304.78	1948.56	2561.63
RS09315|rseC	1304.62	-1.21066	0.274589	-4.40898	1.03859e-05	0.00019975	1930.79	1962.38	1573.61	972.94	621.782	766.209
RS01455	284.869	1.86602	0.423209	4.40923	1.03741e-05	0.00019975	149.312	70.085	147.764	334.15	399.882	608.02
RS06225|wcaD	445.657	1.78189	0.404477	4.40541	1.05583e-05	0.000201902	173.247	147.179	281.092	510.27	577.864	984.289
RS12495	256.926	1.79741	0.408015	4.40524	1.05667e-05	0.000201902	131.075	61.6748	150.312	478.854	362.898	356.74
RS22140	1209.75	1.98068	0.449711	4.40434	1.06105e-05	0.000201904	349.914	288.75	827.141	2036.32	1403.05	2353.31
RS21950|gpt	1032.59	-1.21436	0.275783	-4.40332	1.06609e-05	0.000201904	1505.65	1639.99	1184.66	753.029	522.389	589.792
RS12505|crr	408.735	1.2744	0.289431	4.40313	1.067e-05	0.000201904	275.828	178.016	262.409	624.509	542.036	569.612
RS25710	663.305	1.84168	0.418452	4.40117	1.07667e-05	0.000203078	267.849	159.794	439.047	1122.4	776.649	1214.09
RS01725|ycgM	3833.75	-0.902865	0.205454	-4.39449	1.11035e-05	0.000206968	4967.18	5159.66	4859.24	2726.52	2927.46	2362.42
RS15875|eilA	1273.02	1.87774	0.427302	4.3944	1.11078e-05	0.000206968	435.397	288.75	907.817	2032.51	1939.31	2034.33
RS27695	2016.23	-1.38443	0.315052	-4.39428	1.1114e-05	0.000206968	2547.42	4017.27	2182.5	1254.73	1122.21	973.222
RS17515	1284.59	-1.43538	0.326646	-4.39429	1.11134e-05	0.000206968	2027.68	1878.28	1719.67	827.284	821.722	432.905
RS25230	613.541	-1.19844	0.272776	-4.39351	1.11536e-05	0.000207048	842.3	850.832	869.602	321.775	473.848	322.889
RS22660|tauB	288.047	1.47141	0.335455	4.38631	1.15291e-05	0.000213343	158.43	140.17	159.654	347.478	349.03	573.518
RS14660|nikA	550.098	2.04018	0.465392	4.3838	1.16629e-05	0.000215139	205.161	107.931	331.196	717.805	685.347	1253.15
RS08100|yfdX	739.954	-1.83504	0.419033	-4.37924	1.19094e-05	0.000218998	863.956	1883.89	720.139	375.086	321.292	275.367
RS26400|infA	6529.07	-1.62931	0.372333	-4.37596	1.20898e-05	0.000220986	12038.4	10301.1	7264.24	3609.97	4102.83	1857.91
RS16005|yidK	546.095	2.06373	0.471611	4.37591	1.20928e-05	0.000220986	245.053	103.726	282.791	697.813	621.782	1325.41
RS10385	931.975	2.11167	0.482739	4.37436	1.21789e-05	0.000221413	354.473	166.802	528.215	1994.43	864.484	1683.45
RS00475|tusE	2146.2	-1.23019	0.281242	-4.37413	1.21917e-05	0.000221413	2981.67	3345.86	2700.52	1610.78	1273.61	964.76
RS17155|rhaT	1088.45	2.19739	0.502503	4.37289	1.22611e-05	0.000221697	344.215	158.392	664.94	1537.47	1426.17	2399.53
RS08805	858.997	1.60323	0.366661	4.37251	1.22829e-05	0.000221697	372.709	280.34	621.63	1051.96	1341.8	1485.55
RS22450	1348.94	1.55346	0.355456	4.37032	1.24066e-05	0.00022256	612.064	486.39	957.072	1781.18	1650.38	2606.54
RS24925	691.579	1.24062	0.283831	4.37096	1.23701e-05	0.00022256	370.43	336.408	525.668	893.924	953.475	1069.57
RS25035	3853.56	-1.88377	0.431348	-4.36717	1.25866e-05	0.000225101	6636.96	5280.2	6273.19	2062.97	2172.77	695.252
RS04015|ydiN	340.835	2.06039	0.472227	4.36314	1.28209e-05	0.000228593	119.677	81.2986	193.622	436.966	365.21	848.233
RS14115|hofP	93.1729	2.22189	0.509799	4.35837	1.31035e-05	0.000232924	45.5913	22.4272	30.572	97.1036	143.31	220.033
RS12900|garR	3891.6	-2.59882	0.597622	-4.34859	1.37013e-05	0.000242815	1705.12	13345.6	4990.87	1010.07	1091.01	1206.93
RS24715|fldA	5717.54	-1.31129	0.301746	-4.34566	1.38857e-05	0.000245342	7954.55	9425.03	7071.46	3906.04	3698.33	2249.8
RS13155|secG	34337.2	-1.61575	0.372091	-4.34237	1.40954e-05	0.000247983	49817.7	66538.7	38980.1	20438.4	20397.4	9850.7
RS11830|glcG	3095.11	-3.00574	0.692248	-4.34199	1.41197e-05	0.000247983	789.87	10994.9	4730.16	707.333	502.742	845.629
RS14400|yhhZ	606.983	1.78903	0.412429	4.33778	1.4393e-05	0.000251278	246.193	246.699	324.402	681.629	633.339	1509.63
RS20160	314.181	1.72314	0.39723	4.33789	1.43856e-05	0.000251278	172.107	121.948	144.368	393.174	332.85	720.64
RS19130|ulaF	465.429	1.68157	0.387861	4.33551	1.45423e-05	0.000252382	204.021	196.238	263.258	491.23	566.307	1071.52
RS25685	620.617	2.4623	0.567864	4.33607	1.4505e-05	0.000252382	96.8816	93.9139	379.602	1440.37	811.321	901.614
RS16330|mioC	5446.9	-1.40427	0.323959	-4.33472	1.45945e-05	0.00025254	7613.75	9992.72	6112.69	3447.18	3437.13	2077.94
RS09940	2731.08	-1.42631	0.329099	-4.33399	1.46433e-05	0.000252641	3741.91	5336.27	2864.42	1724.06	1584.5	1135.32
RS21115|can	5537.54	-1.2064	0.278413	-4.33311	1.47017e-05	0.000252904	7132.77	9283.46	6763.19	3761.34	3741.09	2543.4
RS01970|ychO	729.85	1.23517	0.285137	4.33184	1.4787e-05	0.000253627	478.709	363.04	463.675	955.804	847.148	1270.72
RS27745	85.8835	2.14009	0.494152	4.33083	1.48548e-05	0.000254047	23.9355	29.4357	41.6118	96.1516	123.663	200.503
RS07075|atoB	1401.22	1.63083	0.376867	4.32733	1.50931e-05	0.000257372	638.279	398.083	1013.97	1847.82	2183.17	2325.97
RS06210|gmd	359.601	1.73973	0.402945	4.31755	1.57774e-05	0.000268261	152.731	110.734	232.687	445.534	458.824	757.095
RS28440	583.374	-1.12005	0.259796	-4.31127	1.6232e-05	0.000275194	735.16	955.96	706.552	406.502	353.653	342.418
RS29370|tnpB	359.207	1.61034	0.373846	4.30749	1.65118e-05	0.00027913	170.968	114.939	244.576	470.286	486.561	667.911
RS25055	879.173	-1.75934	0.408536	-4.30645	1.65894e-05	0.000279637	1593.42	1296.57	1181.27	585.477	412.595	205.711
RS06645|mdtQ	531.721	1.82916	0.425273	4.30114	1.69919e-05	0.000285601	233.656	127.555	337.99	1111.93	655.298	723.895
RS27510|mobH	398.608	5.49891	1.27915	4.29887	1.71669e-05	0.000287689	20.5161	16.8204	14.4368	24.7519	1587.97	727.15
RS01675	67.9787	2.03971	0.474542	4.29826	1.72143e-05	0.000287689	31.9139	22.4272	25.4766	79.0156	105.171	143.868
RS21165	820.308	1.1602	0.270027	4.29661	1.7343e-05	0.000289017	441.096	482.185	597.851	1040.53	1005.48	1354.7
RS03840|purR	2514.94	-0.825089	0.192216	-4.29252	1.76656e-05	0.00029273	3257.5	3162.24	3225.34	1946.83	1764.8	1732.92
RS25705	141.68	1.98681	0.462837	4.29267	1.76538e-05	0.00029273	72.9462	44.8544	53.5009	137.087	210.342	331.351
RS06935|ccmE	955.833	1.72247	0.401459	4.29051	1.78263e-05	0.00029291	408.043	248.101	675.98	1291.86	1353.36	1757.66
RS25990	1812.92	-1.24022	0.289025	-4.29103	1.77846e-05	0.00029291	2391.27	3124.39	2126.45	1281.39	1112.97	841.073
RS26510	208.716	1.67144	0.389535	4.29086	1.77979e-05	0.00029291	77.5053	77.0935	143.518	273.223	298.178	382.779
RS11520	1002.08	1.02746	0.239575	4.28869	1.79731e-05	0.000294498	584.709	615.346	777.886	1309.95	1279.39	1445.19
RS12295|rpsU	22229.6	-1.62199	0.37833	-4.28725	1.80899e-05	0.000295586	34160.5	43280.3	23229.6	12618.7	13576.3	6512.45
RS27990	1499.78	-0.948509	0.22132	-4.28569	1.82173e-05	0.00029684	1755.27	2046.48	2124.75	1089.08	1063.27	919.842
RS00685|putP	1558.07	1.60592	0.374844	4.28424	1.83364e-05	0.000297954	583.569	569.09	1157.49	2977.84	1978.61	2081.85
RS06045|plaP	3117.89	-1.17107	0.273623	-4.27987	1.87001e-05	0.000303025	4605.87	3373.89	4973.04	2042.98	2153.12	1558.46
RS12400	1769.86	1.68524	0.393977	4.27752	1.8899e-05	0.000304078	731.741	538.253	1247.51	2167.69	2307.99	3625.99
RS09580	2433.38	1.57664	0.368514	4.27838	1.88259e-05	0.000304078	1143.2	787.755	1733.26	4728.56	3068.46	3139.05
RS13560|yhdJ	591.208	1.58595	0.370785	4.27726	1.89206e-05	0.000304078	322.559	222.87	340.538	635.933	750.067	1275.28
RS04635|sdaA	23148.1	-1.34646	0.314938	-4.27532	1.90864e-05	0.000304713	37109.1	35444.8	27131.8	16310.5	14168.1	8724.5
RS22730|phoA	2004.86	-1.12659	0.263566	-4.27442	1.91633e-05	0.000304713	2453.95	3456.59	2341.3	1215.7	1162.66	1398.97
RS00080	415.664	1.63043	0.38136	4.27531	1.90871e-05	0.000304713	167.548	147.179	292.981	522.646	557.061	806.57
RS27735	183.829	1.92968	0.451454	4.27437	1.9168e-05	0.000304713	55.8494	58.8714	113.796	257.039	213.81	403.611
RS13180|yhbY	13997.5	-1.30553	0.305579	-4.27232	1.93447e-05	0.000306692	19344.4	24992.3	15456.7	9431.42	8775.44	5984.5
RS07615|prmB	1806.53	-0.906137	0.212153	-4.27114	1.94477e-05	0.000307494	2583.89	2182.45	2300.54	1298.52	1326.78	1147.04
RS17010|yihP	494.46	2.00766	0.470385	4.26812	1.97123e-05	0.00031084	148.172	124.751	316.759	523.598	703.838	1149.64
RS06970|napH	528.376	2.21561	0.519419	4.26555	1.99408e-05	0.000313599	165.269	109.333	286.187	538.83	582.487	1488.15
RS22065|flgL	365.465	2.17647	0.510418	4.2641	2.00706e-05	0.000314797	74.0859	88.3071	233.536	817.764	411.439	567.659
RS12645|aer	768.204	1.33204	0.312609	4.26106	2.03464e-05	0.000318272	410.322	335.006	563.883	956.756	1005.48	1337.77
RS00210|cmk	8384.58	-1.40226	0.329261	-4.25882	2.05511e-05	0.000319715	11461.7	16221.9	8814.91	5352.12	5036.66	3420.27
RS18290|dtpC	669.828	1.261	0.296062	4.25923	2.05137e-05	0.000319715	343.075	395.279	444.992	782.54	834.435	1218.64
RS11340|yqgG	1241.33	-1.28997	0.302934	-4.25826	2.06022e-05	0.000319715	1717.65	2101.15	1466.6	831.092	811.321	520.137
RS11745	1304.44	-1.35137	0.31749	-4.25643	2.07716e-05	0.000321493	1774.64	1617.56	2229.2	892.972	813.632	498.654
RS12760|yqiM	3287.36	-1.8326	0.430669	-4.25525	2.08818e-05	0.00032235	4445.16	8082.2	2872.91	1833.54	1494.36	996.007
RS03695|rsxD	648.477	1.42696	0.335446	4.25393	2.10053e-05	0.000323331	344.215	236.887	472.167	814.908	951.164	1071.52
RS06320|pphC	505.809	2.072	0.487141	4.25339	2.10557e-05	0.000323331	168.688	84.102	328.648	643.549	966.188	843.676
RS20095|hsdS	2506	1.56232	0.36761	4.24994	2.13825e-05	0.000327492	1259.46	742.901	1799.5	3421.47	3352.77	4459.9
RS09000|sinH	1562.82	1.96415	0.462294	4.24871	2.15005e-05	0.000328443	626.881	320.989	963.866	1737.39	2080.31	3647.47
RS27010	1755.81	-1.38136	0.325185	-4.24792	2.1576e-05	0.000328741	2113.16	2837.04	2661.46	1247.11	1035.53	640.569
RS21190	226.723	1.44381	0.339937	4.24728	2.16377e-05	0.000328825	125.376	128.956	112.097	277.983	273.907	442.019
RS01655|ycgH	1454.02	1.52757	0.359907	4.24435	2.19225e-05	0.000332293	639.419	583.107	1023.31	1694.55	1819.12	2964.59
RS18125|phnJ	288.412	1.92529	0.453685	4.24368	2.19886e-05	0.000332437	88.9031	81.2986	189.376	424.59	325.915	620.389
RS07285|menC	514.702	5.88381	1.3867	4.24303	2.2052e-05	0.000332538	17.0968	18.2221	16.1352	2228.62	18.4916	789.645
RS05590|hisI	295.222	-1.13553	0.267749	-4.24104	2.2249e-05	0.000334648	421.72	378.459	417.817	188.495	157.179	207.664
RS06175|wzxC	584.05	2.2804	0.538387	4.23561	2.27929e-05	0.000341079	304.322	78.4952	214.853	629.269	744.289	1533.07
RS25800	283.197	2.10114	0.49601	4.23608	2.27456e-05	0.000341079	86.6236	110.734	123.986	278.935	287.776	811.127
RS10020|norV	1007.24	2.1201	0.500615	4.23499	2.28562e-05	0.000341157	319.139	159.794	649.654	2197.21	1282.86	1434.77
RS04275|spy	1199.16	-1.27968	0.302297	-4.23318	2.30415e-05	0.000343049	1892.04	2007.23	1196.55	729.229	780.116	589.792
RS07890	571.498	2.34911	0.555254	4.23069	2.32976e-05	0.000345983	152.731	75.6918	332.895	660.685	739.666	1467.32
RS27015	1490.06	-1.10315	0.260915	-4.228	2.35778e-05	0.000349262	1747.29	2335.23	2017.75	1127.16	914.181	798.759
RS15110|dppF	2159	1.54694	0.365939	4.22733	2.36483e-05	0.000349288	967.676	852.234	1481.89	4462	2238.64	2951.57
RS22845|queA	1970.09	-0.978173	0.231419	-4.22685	2.36987e-05	0.000349288	2944.06	2141.8	2754.02	1329.94	1338.33	1312.39
RS23005|tig	29647.7	-1.0895	0.257801	-4.22611	2.37762e-05	0.000349552	41995.3	41018	38002.6	22553.7	20046.1	14270.2
RS15755|yicG	1434.44	-0.902008	0.213576	-4.22336	2.40686e-05	0.000352966	1825.93	1871.27	1908.2	1075.76	1050.56	874.924
RS22320|fdeC	1736.16	1.68076	0.398278	4.22006	2.4424e-05	0.000357285	685.01	587.312	1203.35	2005.85	2157.74	3777.67
RS19415|argF	522.93	1.91754	0.454527	4.21876	2.45653e-05	0.000358457	242.774	114.939	298.077	695.909	574.397	1211.48
RS10520|ygdD	549.377	1.417	0.336077	4.2163	2.48339e-05	0.000360583	347.634	207.452	342.236	648.309	750.067	1000.56
RS27300|qac	1653.47	-1.06182	0.251822	-4.21657	2.4805e-05	0.000360583	2449.39	2231.51	2026.24	1281.39	1048.25	884.038
RS23260	1723.54	2.17454	0.516111	4.21332	2.51642e-05	0.000364478	543.677	248.101	1081.91	3929.84	2476.72	2061.02
RS17380|frwB	419.984	1.90933	0.453558	4.20967	2.55748e-05	0.000369512	227.957	93.9139	207.21	416.974	644.896	928.956
RS16020	917.036	1.599	0.379916	4.20882	2.56706e-05	0.000369984	348.774	322.391	692.964	1241.4	1205.42	1691.26
RS01325	183.368	2.98352	0.709121	4.20736	2.58377e-05	0.00037148	39.8924	7.0085	75.5807	232.287	220.744	524.694
RS03595|fumC	3728.98	-0.966383	0.229766	-4.20594	2.60002e-05	0.000372084	5448.17	5082.56	4269.88	2781.73	2209.75	2581.81
RS24155|cusC	191.285	2.28408	0.543069	4.20588	2.60066e-05	0.000372084	34.1935	58.8714	101.907	202.775	241.547	508.419
RS06240|wcaA	505.468	2.08023	0.494714	4.20492	2.61175e-05	0.000372763	192.623	92.5122	293.83	673.061	547.815	1232.97
RS17115	289.689	2.35809	0.56089	4.20419	2.62024e-05	0.000373066	67.2472	53.2646	162.201	300.831	346.718	807.872
RS12345	237.607	1.74784	0.41585	4.20306	2.63329e-05	0.000374017	116.258	74.2901	135.875	249.423	337.472	512.325
RS24120	791.219	1.55254	0.369441	4.2024	2.64095e-05	0.000374198	377.268	319.588	509.533	847.276	993.926	1699.72
RS22300	1855.19	1.19324	0.284104	4.20003	2.66876e-05	0.00037632	1006.43	898.49	1480.19	2836	2369.24	2540.79
RS25415	127.842	2.14983	0.511806	4.20048	2.66352e-05	0.00037632	51.2903	28.034	61.1439	129.471	176.826	320.285
RS24110	550.606	1.81464	0.432507	4.19563	2.72117e-05	0.000382792	225.677	144.375	360.07	636.885	725.797	1210.83
RS17485|rrf	150.272	2.98582	0.712558	4.19029	2.786e-05	0.000390973	38.7526	9.8119	51.8025	296.071	82.0567	423.14
RS11555	291.772	1.80235	0.431107	4.18075	2.90546e-05	0.000406765	93.4623	92.5122	202.964	388.414	380.234	593.047
RS10625|lgt	1674.89	-0.889598	0.212813	-4.18019	2.91259e-05	0.000406792	2330.86	2033.87	2161.27	1298.52	1144.17	1080.64
RS24720|ybfE	840.859	-1.17973	0.282438	-4.17695	2.95445e-05	0.000410683	1244.64	1361.05	894.23	552.158	558.216	434.858
RS08225	895.641	-1.68131	0.402486	-4.17732	2.94964e-05	0.000410683	1795.16	1452.16	848.372	455.054	553.594	269.508
RS06110|wzzB	12777.9	-1.25714	0.301154	-4.17442	2.98745e-05	0.000414288	18519.2	19733.1	15799.8	8603.19	8962.67	5049.69
RS02655|ynbB	1203.84	1.39959	0.335453	4.17226	3.01599e-05	0.00041726	651.956	421.912	909.516	1819.26	1809.87	1610.54
RS28435|crcB	3403.97	-1.29565	0.310962	-4.16658	3.09201e-05	0.000426771	4791.65	5985.26	3734.87	2365.71	2101.11	1445.19
RS22565|lacZ	1277.44	1.76275	0.423384	4.16348	3.13427e-05	0.000429571	519.741	337.81	885.737	1916.37	1388.03	2616.96
RS06425|gatZ	468.931	1.30957	0.314474	4.16433	3.12267e-05	0.000429571	230.236	274.733	304.021	547.398	579.02	878.179
RS08230	2882.78	-1.8851	0.452766	-4.16351	3.13391e-05	0.000429571	5957.65	4762.98	2889.9	1379.44	1726.66	580.028
RS05950	1031.85	1.57228	0.377687	4.16291	3.14224e-05	0.000429659	502.645	381.262	673.432	1240.45	1154.57	2238.74
RS12015|exbB	2232.63	-1.12539	0.270462	-4.16101	3.1685e-05	0.000432242	3453.54	2584.74	3145.51	1490.83	1630.73	1090.4
RS14315	1635.05	1.5415	0.370646	4.15895	3.19716e-05	0.000435141	786.451	606.936	1114.18	1847.82	2004.03	3450.87
RS12490	2225.85	2.36566	0.56902	4.15744	3.21838e-05	0.000437014	419.44	313.981	1435.18	5453.98	2969.06	2763.43
RS17015|yihQ	991.413	1.96732	0.47352	4.15468	3.2574e-05	0.000441291	280.387	207.452	721.838	1843.06	1367.23	1528.51
RS09115|iscR	6808.17	-1.24205	0.298995	-4.15408	3.26601e-05	0.000441395	9327.99	11795.3	7586.94	4467.72	4662.21	3008.85
RS08085|yfdV	437.778	2.18653	0.526421	4.15357	3.27321e-05	0.000441395	113.978	89.7088	268.354	580.717	443.799	1130.11
RS22360|ykgF	1953.76	1.15272	0.277651	4.1517	3.30017e-05	0.000442866	1012.13	1345.63	1279.78	2356.19	2324.17	3404.65
RS23880|ylcG	158.808	2.13674	0.514724	4.15124	3.30678e-05	0.000442866	47.8709	28.034	99.3588	242.759	208.031	326.794
RS23870|ybcO	107.856	2.2327	0.537817	4.15141	3.30436e-05	0.000442866	15.957	42.051	55.1994	129.471	173.359	231.1
RS23195|adk	12293.8	-1.20353	0.290201	-4.14722	3.36538e-05	0.000444869	16782.2	20013.5	14634.6	8771.69	8223	5338.08
RS04030|ydiF	640.565	1.82929	0.440965	4.14837	3.3485e-05	0.000444869	249.613	173.811	419.515	664.493	893.378	1442.58
RS21470|rcsF	1817.09	-0.926378	0.223326	-4.1481	3.35246e-05	0.000444869	2398.1	2548.29	2196.93	1397.53	1271.3	1090.4
RS24490|rsfS	1768.93	-1.03293	0.249074	-4.14709	3.36724e-05	0.000444869	2477.89	2616.97	2033.88	1245.21	1279.39	960.203
RS20670|fixA	470.298	2.02767	0.488893	4.14746	3.36181e-05	0.000444869	196.043	68.6833	289.584	781.588	650.675	835.214
RS19675|tnpB	405.697	2.91151	0.701808	4.14858	3.34542e-05	0.000444869	39.8924	40.6493	203.813	1280.43	501.586	367.806
RS03810|lhr	4123.86	1.44981	0.349685	4.14604	3.38275e-05	0.000444914	1998.04	1532.06	3098.81	7673.09	4902.6	5538.58
RS06780|psuG	1044.93	1.75903	0.424218	4.14653	3.37558e-05	0.000444914	419.44	245.298	763.45	1464.17	1533.65	1843.59
RS14270	1519.71	-0.845627	0.203987	-4.1455	3.39067e-05	0.000444959	1934.21	1899.3	2025.39	1106.22	990.459	1162.66
RS22405|yahC	297.442	2.11121	0.509629	4.14264	3.4333e-05	0.000449547	109.419	49.0595	175.789	356.046	401.038	693.299
RS01505	2818.6	1.58855	0.383649	4.14064	3.46342e-05	0.000451476	1050.88	1012.03	2155.32	5192.18	4276.19	3224.98
RS11155	1829.23	2.03898	0.492429	4.14065	3.46318e-05	0.000451476	492.387	354.63	1299.31	3838.45	2416.63	2573.99
RS10835	611.272	1.86387	0.450247	4.13966	3.4782e-05	0.000452398	182.365	238.289	369.411	654.021	691.125	1532.42
RS25000|tolQ	3569.34	-0.98222	0.237535	-4.13504	3.54887e-05	0.000459551	4952.36	4946.6	4319.14	2816	2380.8	2001.13
RS27750	165.319	1.52065	0.367736	4.13516	3.54704e-05	0.000459551	72.9462	91.1105	92.5651	187.543	224.211	323.54
RS16130|rnpA	3228.14	-1.35568	0.3279	-4.13443	3.55838e-05	0.000459768	5770.72	3664.04	4490.68	2029.65	2186.64	1227.11
RS21690	104.269	1.70562	0.412668	4.13314	3.57838e-05	0.000461336	46.7311	42.051	57.747	124.711	142.155	212.221
RS06405|gatD	515.112	1.54406	0.373901	4.12959	3.63415e-05	0.000467499	215.419	199.041	373.657	594.045	717.707	990.799
RS21195|folK	541.614	1.12226	0.271803	4.12894	3.64438e-05	0.000467788	353.333	278.938	389.792	649.261	732.731	845.629
RS23725|fimH	405.591	1.50284	0.364178	4.12666	3.68071e-05	0.000471421	169.828	193.435	270.901	409.358	616.003	774.021
RS15240|xylB	1154	1.58104	0.383346	4.12431	3.71851e-05	0.000475224	385.247	506.014	842.427	1447.99	1446.97	2295.37
RS18350	322.43	1.8322	0.44436	4.12324	3.73586e-05	0.000475369	164.129	61.6748	197.019	469.334	492.34	550.082
RS13150	1046.7	-1.46572	0.355469	-4.12333	3.73427e-05	0.000475369	1525.03	1930.14	1154.94	668.301	643.74	358.042
RS19770|mtnK	760.993	1.33587	0.324082	4.122	3.75593e-05	0.00047689	411.462	325.194	557.938	1026.25	891.066	1354.05
RS15195|cspA	43043.3	-1.51407	0.367471	-4.12024	3.78479e-05	0.000479515	82611.5	69321.1	39352.9	22440.4	28553.4	15980.4
RS16310|atpB	8974.23	-0.995743	0.241731	-4.11923	3.80142e-05	0.000480585	12647	11461.7	11751.5	6790.59	6485.94	4708.57
RS06890|yejK	2404.09	-0.885229	0.214994	-4.11746	3.83078e-05	0.000482058	3119.59	3312.22	2925.57	1765	1828.36	1473.83
RS02705|cybB	2243.2	-1.17035	0.284269	-4.11704	3.83773e-05	0.000482058	2743.46	3861.68	2713.26	1605.06	1444.66	1091.05
RS11400|yggT	1861.32	-1.17397	0.285149	-4.11705	3.8376e-05	0.000482058	2695.59	2901.52	2140.89	1423.23	1118.74	887.943
RS16595	2048.83	-1.53008	0.371725	-4.11616	3.85235e-05	0.000482861	3431.89	3521.07	2177.4	1292.81	1243.56	626.248
RS09205|yphG	2446.59	1.19232	0.289753	4.11495	3.87264e-05	0.000483488	1446.39	1156.4	1864.04	4113.57	3060.37	3038.8
RS06180|wcaJ	530.758	2.01649	0.490048	4.11488	3.87384e-05	0.000483488	174.387	99.5207	355.824	744.461	658.765	1151.59
RS02150|yciC	3635.23	-1.1603	0.282054	-4.11376	3.89264e-05	0.000484803	5201.97	5424.58	4441.43	2479.95	2653.55	1609.89
RS24170|cusA	1127.93	1.73289	0.422169	4.10473	4.04788e-05	0.000502006	400.064	323.793	839.879	1660.28	1340.64	2202.93
RS12835|cyuP	818.211	1.25255	0.305147	4.10474	4.04765e-05	0.000502006	455.913	403.69	591.058	951.996	1036.69	1469.92
RS02140|yciA	945.243	-1.04942	0.255785	-4.10273	4.08301e-05	0.000505294	1191.07	1543.27	1090.4	555.014	636.806	654.891
RS21065|lpdA	13779.6	-0.92444	0.225907	-4.09213	4.27436e-05	0.000527861	19726.2	19318.2	15103.4	9682.75	10198.1	8648.99
RS26020|ldtB	4138.59	-1.08342	0.264826	-4.09107	4.29392e-05	0.00052812	6658.62	4809.23	5401.04	2730.32	3089.26	2143.04
RS22780	140.881	-1.28966	0.315241	-4.09104	4.29446e-05	0.00052812	218.838	206.05	174.939	88.5356	82.0567	74.8633
RS27780	717.251	1.12619	0.275362	4.08986	4.3163e-05	0.000529695	439.956	351.827	558.787	1051.96	930.361	970.619
RS06355|mdtB	2347.63	1.64188	0.401804	4.08626	4.38378e-05	0.000536853	956.278	670.013	1790.16	4343	3297.29	3029.03
RS04535|yoaJ	196.451	-1.40861	0.344776	-4.08557	4.39688e-05	0.000537335	246.193	336.408	273.449	138.991	97.0811	86.581
RS05270|fliI	475.004	2.20337	0.539862	4.08136	4.47723e-05	0.000546017	118.537	74.2901	314.212	746.365	552.438	1044.18
RS02745|opgD	3263.4	-0.884652	0.216807	-4.08036	4.49665e-05	0.000547247	4430.34	3882.71	4387.92	2606.56	2084.93	2187.96
RS09455|bamD	8652.43	-1.07084	0.262494	-4.07949	4.51355e-05	0.000548168	12078.3	13243.3	9849.26	6170.84	6197.01	4375.92
RS11860	876.184	1.12305	0.275578	4.07524	4.59664e-05	0.000557105	515.182	514.424	624.177	932.004	1242.41	1428.91
RS19430|yjgN	597.196	2.1986	0.539632	4.07426	4.61609e-05	0.000558309	129.935	156.99	353.276	603.565	644.896	1694.51
RS18720	1025.97	1.14213	0.280373	4.07361	4.62906e-05	0.000558725	791.01	598.526	530.763	1348.98	1223.92	1662.62
RS05470	6308.13	-1.29572	0.318287	-4.07091	4.6829e-05	0.000564063	8315.86	10568.8	8008.15	4127.85	4450.71	2377.4
RS05030|motB	400.634	1.6134	0.396435	4.06978	4.70583e-05	0.000565664	168.688	124.751	297.227	512.174	579.02	721.942
RS01275	125.876	2.12941	0.523571	4.06709	4.76046e-05	0.000571061	46.7311	19.6238	73.033	186.591	167.581	261.696
RS23140|acrA	13131.1	-1.24433	0.306167	-4.06423	4.81908e-05	0.000576913	16237.4	22111.8	17051.5	9710.36	8270.39	5405.13
RS16920|yihG	875.214	-0.965888	0.237759	-4.06246	4.85585e-05	0.000580131	1099.89	1262.93	1111.63	621.653	501.586	653.589
RS25895	895.237	1.38973	0.342136	4.06192	4.86699e-05	0.00058028	439.956	407.895	635.217	1025.3	1095.63	1767.42
RS23720|sfmD	1334.27	1.85203	0.456134	4.06027	4.90166e-05	0.000583228	533.419	315.383	886.587	1460.36	1725.5	3084.37
RS22755|aroL	1781.89	-0.800765	0.19738	-4.05697	4.97141e-05	0.000589323	2223.72	2345.04	2223.26	1383.25	1301.35	1214.74
RS06430|gatY	278.456	1.65777	0.40863	4.05689	4.97298e-05	0.000589323	121.957	89.7088	189.376	318.919	388.325	562.451
RS01730|ycgN	1223	-0.979173	0.24151	-4.05437	5.0269e-05	0.000594513	1758.69	1602.14	1506.52	880.596	913.025	677.024
RS16590	982.399	-1.1966	0.295189	-4.05368	5.04182e-05	0.000595077	1406.49	1562.9	1133.71	671.157	680.724	439.415
RS02035|ychJ	2440.12	-1.12719	0.278145	-4.05252	5.06688e-05	0.000596834	3024.99	3743.94	3272.9	1735.49	1746.3	1117.09
RS26025|ybiT	3916.31	-0.736016	0.18168	-4.05118	5.096e-05	0.000597863	5043.54	4796.62	4842.26	2944.52	2950.57	2920.32
RS15020	693.005	1.53862	0.379784	4.05131	5.09322e-05	0.000597863	394.365	194.836	473.865	1116.69	1111.81	866.461
RS06230|wcaC	317.016	2.15124	0.531097	4.05057	5.10937e-05	0.000598235	84.344	71.4867	192.773	364.614	343.251	845.629
RS25290	3385.8	-0.898475	0.22192	-4.04865	5.15148e-05	0.000600902	3998.36	4713.92	4509.36	2708.43	2245.58	2139.14
RS06570|yehS	3889.01	-1.0794	0.266611	-4.04859	5.15264e-05	0.000600902	5029.87	6153.46	4654.58	2616.08	2925.15	1954.91
RS12690|fadH	1241.72	1.1699	0.289017	4.04786	5.16879e-05	0.00060159	631.44	684.03	975.755	2036.32	1517.47	1605.33
RS25255	167.753	1.78872	0.442338	4.04378	5.25959e-05	0.000610946	64.9677	67.2816	93.4143	158.983	240.391	381.477
RS23050|ybaE	1439.86	0.961747	0.237865	4.04325	5.27147e-05	0.000611115	900.429	915.31	1114.18	2182.93	1739.37	1786.95
RS24580|gltI	10065.6	-1.29024	0.319281	-4.04107	5.32078e-05	0.000613196	14526.5	17584.3	10755.4	7572.17	5557.89	4397.4
RS03625|uidA	873.289	1.74355	0.431421	4.04142	5.31284e-05	0.000613196	325.978	304.169	574.073	910.108	1039	2086.41
RS00795|mdoC	2337.98	-0.775861	0.19199	-4.04114	5.31914e-05	0.000613196	3019.29	2792.19	3043.61	1681.22	1802.94	1688.65
RS11220|mscS	6214.44	-0.910842	0.225499	-4.03923	5.36275e-05	0.000614412	8058.27	8927.43	7354.25	4607.66	4666.83	3672.21
RS25420	617.266	1.57595	0.390073	4.04014	5.34192e-05	0.000614412	254.172	214.46	460.278	1122.4	678.412	973.873
RS25425	721.675	1.72859	0.427922	4.03951	5.35631e-05	0.000614412	240.494	206.05	555.39	1284.24	1112.97	930.908
RS03080|dosP	2233.26	1.08179	0.267875	4.03841	5.38152e-05	0.00061536	1680.04	1319	1301.01	2941.67	2473.26	3684.57
RS00765|csgB	313.215	1.72637	0.427663	4.03675	5.41957e-05	0.000617305	104.86	105.128	225.044	389.366	419.529	635.361
RS08240	272.592	-1.75998	0.435968	-4.03695	5.41507e-05	0.000617305	508.343	468.168	285.338	144.703	160.646	68.3534
RS03060|ddpC	517.853	1.62509	0.402703	4.03546	5.4496e-05	0.000618347	191.484	203.247	365.165	633.077	611.38	1102.77
RS25955	328.381	-1.21413	0.300867	-4.03545	5.44981e-05	0.000618347	376.129	587.312	413.571	200.871	206.875	185.531
RS03055|ddpD	481.408	1.43432	0.355476	4.03494	5.46154e-05	0.000618482	253.032	204.648	321.855	518.838	629.872	960.203
RS28520	56903.4	-1.15909	0.287356	-4.03364	5.49203e-05	0.000619544	83667	86333.5	65819.7	41136.7	39305.1	25158.6
RS04465|mipA	4977.77	-0.906967	0.224838	-4.03387	5.48652e-05	0.000619544	6536.66	6660.88	6279.99	3826.07	3711.04	2851.97
RS10075|hycE	1602.33	2.31632	0.574387	4.03267	5.51464e-05	0.00061971	439.956	187.828	978.302	4172.6	1869.97	1965.32
RS05285|fliL	356.08	2.08303	0.516486	4.03308	5.50508e-05	0.00061971	112.839	60.2731	233.536	450.294	480.783	798.759
RS10140	52.3589	2.6865	0.666432	4.03117	5.55003e-05	0.000622494	12.5376	7.0085	22.0797	59.0237	67.0322	146.472
RS26805	1021.83	-1.48706	0.369103	-4.02885	5.60515e-05	0.000626282	1588.86	2056.29	873.848	587.381	576.708	447.878
RS07065|atoA	172.036	1.50116	0.372571	4.02919	5.5969e-05	0.000626282	75.2257	82.7003	111.248	224.671	205.72	332.653
RS08570|bcp	7439.6	-1.03441	0.256824	-4.02768	5.6331e-05	0.000627293	9513.77	11201	9278.59	5769.09	5070.18	3805.01
RS18300|cadB	1287.88	1.25648	0.311969	4.02757	5.63559e-05	0.000627293	547.096	1034.45	699.758	1648.86	1816.8	1980.3
RS24850|ybgQ	1390.37	1.50342	0.373736	4.02269	5.75384e-05	0.000636552	708.945	503.21	962.167	1531.76	1755.55	2880.61
RS08115|lpxP	4115.12	-1.76598	0.43898	-4.02293	5.74793e-05	0.000636552	7129.35	9070.4	2880.56	1931.6	2298.74	1380.09
RS23850	2415.39	-1.19268	0.296433	-4.02343	5.73573e-05	0.000636552	2761.7	4489.65	2830.45	1630.77	1522.09	1257.7
RS05035|motA	354.596	1.48177	0.368424	4.0219	5.77303e-05	0.000636552	175.527	158.392	226.742	416.022	406.816	744.076
RS09270|yfhL	495.319	-1.15677	0.287618	-4.02191	5.77278e-05	0.000636552	729.462	801.772	521.422	275.127	306.268	337.861
RS05720	1027.16	2.33271	0.58044	4.01887	5.84789e-05	0.000643597	327.118	106.529	585.962	1249.97	1210.05	2683.36
RS18940|rsgA	2685.96	-1.07724	0.268097	-4.01812	5.86646e-05	0.000644432	3354.38	4570.94	3008.79	1934.46	1727.81	1519.4
RS04975|flhe	388.94	1.52307	0.379137	4.0172	5.88942e-05	0.000645744	166.408	142.973	291.283	598.805	683.035	451.133
RS00590|torA	1092.41	1.82303	0.453964	4.0158	5.92433e-05	0.000648361	320.279	329.4	793.172	2427.59	1301.35	1382.69
RS07125|nrdA	6726.93	-1.12659	0.280826	-4.01169	6.02855e-05	0.000657481	10169.1	10282.9	7231.12	5257.87	3796.57	3624.03
RS08555|bamC	7039.74	-1.09928	0.274024	-4.01163	6.03009e-05	0.000657481	9399.8	10657.1	8739.33	5056.05	5127.96	3258.18
RS17535|nusG	8916.81	-1.18687	0.295931	-4.01061	6.05611e-05	0.000658531	12794.1	13750.7	10627.1	6868.65	5611.06	3849.27
RS04530|yoaK	629.178	-1.25586	0.313151	-4.01038	6.06217e-05	0.000658531	879.913	947.549	832.236	437.918	428.775	248.676
RS15350	922.155	1.25544	0.313152	4.00902	6.09703e-05	0.000659874	607.505	396.681	628.423	1065.28	1219.29	1615.74
RS24285|entE	655.557	1.66255	0.414672	4.00932	6.08936e-05	0.000659874	246.193	185.024	511.231	1098.6	937.295	954.995
RS15880	9624.28	2.04669	0.510835	4.00656	6.16092e-05	0.000665561	2476.75	1867.06	6907.56	21927.3	13092.1	11474.9
RS03220	125.768	1.70251	0.425063	4.0053	6.19383e-05	0.000667886	44.4516	43.4527	88.319	176.119	190.695	211.57
RS11445|yggN	2073.06	-0.95162	0.237674	-4.00389	6.23092e-05	0.000670653	2876.81	3115.98	2207.13	1454.65	1367.23	1416.54
RS25985|rhtA	950.719	0.963524	0.240702	4.00297	6.25524e-05	0.000672038	582.429	578.902	771.093	1262.35	1219.29	1290.25
RS15320|lyxK	2953.3	2.53565	0.633612	4.0019	6.28356e-05	0.000673846	535.698	234.084	1835.17	7030.49	3994.19	4090.14
RS25410	918.162	1.75541	0.438776	4.0007	6.31559e-05	0.000676045	338.516	229.879	688.718	1784.99	1273.61	1193.26
RS06530	1217.4	1.70463	0.426335	3.99833	6.37905e-05	0.000681594	552.795	367.245	794.022	1418.47	1324.46	2847.41
RS21660|tssI	1380.06	2.06296	0.5162	3.99643	6.43043e-05	0.00068459	409.182	211.657	976.604	2071.54	1853.79	2757.57
RS09745	994.863	1.34264	0.335944	3.9966	6.42591e-05	0.00068459	478.709	514.424	694.663	1148.11	1156.88	1976.39
RS06255|wza	300.154	2.31613	0.579725	3.99522	6.46335e-05	0.000686848	55.8494	50.4612	193.622	355.094	410.283	735.613
RS10650|ygdQ	1710.87	-0.938683	0.235085	-3.99296	6.52548e-05	0.000692197	2188.38	2507.64	2049.17	1200.47	1316.37	1003.17
RS21410|accA	5338.53	-1.20631	0.302197	-3.99181	6.55696e-05	0.000693412	6699.65	9559.6	6087.22	3843.21	3367.79	2473.74
RS18425	269.689	2.01927	0.505908	3.99138	6.56886e-05	0.000693412	87.7633	105.128	127.383	265.607	258.883	773.37
RS15945	284.564	1.64626	0.412466	3.99126	6.5724e-05	0.000693412	132.215	88.3071	191.924	399.838	318.981	576.122
RS18060|mdtP	1601.1	2.33365	0.5849	3.98983	6.61205e-05	0.000696121	426.279	176.614	985.945	4157.37	1954.34	1906.08
RS28660	285.117	2.4502	0.614165	3.98948	6.62181e-05	0.000696121	62.6881	23.8289	176.638	517.886	436.865	492.796
RS17845|malM	875.882	1.026	0.257214	3.98888	6.63871e-05	0.000696648	540.257	517.227	672.583	1012.92	1161.51	1350.79
RS05900|cobS	563.515	1.50222	0.376668	3.98817	6.65846e-05	0.000697474	239.355	255.109	387.245	685.437	625.249	1188.7
RS26675	3435.64	-0.93273	0.233902	-3.9877	6.67157e-05	0.000697601	4134	4841.47	4550.97	2657.02	2481.35	1949.05
RS14570	1614.23	-0.952501	0.239024	-3.98496	6.74903e-05	0.000703692	2141.65	2364.67	1879.33	1261.39	1079.45	958.901
RS09935	1944.44	-1.52028	0.381519	-3.9848	6.75381e-05	0.000703692	2596.43	4151.84	1902.25	1191.9	1130.3	693.95
RS19730|agn43	2328.88	1.83696	0.461125	3.98364	6.78669e-05	0.000705437	656.515	571.894	1825.82	3702.31	3149.36	4067.35
RS13445|yhcN	3570.59	-0.931319	0.233802	-3.98337	6.79461e-05	0.000705437	4469.09	5189.09	4395.57	2865.51	2391.2	2113.1
RS25275	367.801	1.85115	0.465123	3.97991	6.89411e-05	0.000714256	145.892	140.17	192.773	327.487	425.308	975.175
RS05245	409.855	1.84176	0.462804	3.97957	6.9039e-05	0.000714256	180.086	91.1105	264.108	479.806	533.946	910.077
RS01875|ychF	6274.68	-0.924382	0.232446	-3.97676	6.98605e-05	0.00071905	9448.81	7478.07	7728.76	4823.76	4418.35	3750.32
RS17095|fdoI	4635.98	-1.04224	0.262081	-3.97678	6.98547e-05	0.00071905	7801.82	5605.4	5316.12	3136.83	3319.25	2636.49
RS01745|umuC	1174.27	1.24027	0.311897	3.97655	6.99222e-05	0.00071905	654.236	500.407	939.238	1626.01	1493.2	1832.52
RS00635|rutG	684.802	1.13619	0.285778	3.9758	7.01428e-05	0.00071905	408.043	340.613	535.009	871.076	876.042	1078.03
RS26730	91.6655	2.39987	0.603555	3.97623	7.0017e-05	0.00071905	23.9355	12.6153	50.104	112.335	122.507	228.496
RS24615	253.052	-1.63592	0.411503	-3.97548	7.02379e-05	0.00071905	463.892	419.108	264.957	147.559	147.933	74.8633
RS18775	381.517	1.71584	0.431733	3.97432	7.05818e-05	0.000720057	175.527	103.726	253.917	429.35	515.455	811.127
RS03805|rnt	1254.18	-0.928582	0.233624	-3.97469	7.04707e-05	0.000720057	1741.59	1791.37	1400.37	934.86	873.73	783.135
RS20690|yaaU	523.858	2.05672	0.517659	3.97311	7.094e-05	0.000722455	193.763	107.931	306.569	651.165	485.406	1398.32
RS22655|tauA	426.957	2.46517	0.62095	3.97	7.18719e-05	0.000730677	107.14	36.4442	247.972	571.197	513.143	1085.84
RS19270|ytfP	6019.28	-1.43131	0.360689	-3.96827	7.23956e-05	0.000734728	7135.05	12671.4	6539.85	3807.03	3637.08	2325.32
RS04950|torZ	1146.03	0.911366	0.229795	3.966	7.30879e-05	0.000740473	786.451	831.208	770.243	1456.55	1305.97	1725.76
RS26560	1009.16	0.84385	0.21288	3.96398	7.37109e-05	0.000745497	720.343	668.611	777.037	1251.87	1250.5	1386.6
RS03340|yneK	558.224	1.73003	0.436512	3.96331	7.3918e-05	0.000746304	290.645	124.751	359.22	708.285	745.444	1121
RS25775	681.154	1.42302	0.359104	3.9627	7.41076e-05	0.000746672	392.086	295.759	422.063	721.613	825.19	1430.21
RS20195|lgoR	525.312	1.18711	0.299595	3.96237	7.4209e-05	0.000746672	381.828	294.357	286.187	595.949	679.568	913.983
RS24830|nei	808.322	1.01333	0.255906	3.95979	7.50161e-05	0.000753501	547.096	486.39	573.224	1001.5	938.451	1303.27
RS04230|celF	793.098	1.47014	0.371312	3.95931	7.51664e-05	0.00075372	382.967	281.742	596.153	1004.36	986.991	1506.38
RS15940	1434.73	1.62481	0.410913	3.95416	7.68054e-05	0.000766999	654.236	466.766	985.945	1646	1633.04	3222.38
RS19740	863.864	1.63152	0.412624	3.95402	7.68491e-05	0.000766999	381.828	225.674	655.599	1248.07	1154.57	1517.45
RS01625|ycgZ	642.079	-1.10505	0.279483	-3.95391	7.6883e-05	0.000766999	715.784	1058.28	856.864	361.758	387.169	472.615
RS06185|cpsG	374.969	1.89149	0.478516	3.95282	7.72359e-05	0.000769212	78.6451	126.153	271.751	599.757	475.004	698.507
RS07085|yfaQ	1432.9	1.73886	0.439951	3.9524	7.7372e-05	0.000769262	436.537	417.707	1126.07	2725.56	2037.55	1854.01
RS09040|rlmN	5998.86	-1.22303	0.309535	-3.95119	7.77645e-05	0.000771855	10121.3	6725.36	8350.39	3955.54	4310.86	2529.73
RS20170|hpaE	2471.01	2.21203	0.560292	3.948	7.88054e-05	0.000780488	453.634	400.886	1775.72	5313.09	3648.63	3234.09
RS04035|ydiO	430.847	1.81171	0.458926	3.94772	7.89003e-05	0.000780488	213.14	82.7003	275.997	551.206	633.339	828.704
RS17705|aceK	1758.42	0.95521	0.242002	3.94711	7.90995e-05	0.00078114	1008.71	1244.71	1336.67	2389.51	2019.06	2551.86
RS15315|yiaO	358.467	2.46994	0.626045	3.94531	7.96977e-05	0.000785726	76.3655	29.4357	221.647	741.605	454.201	627.549
RS14260|rtcB	939.156	1.42976	0.362466	3.94453	7.99575e-05	0.000786964	450.215	350.425	723.536	1408	1050.56	1652.2
RS18355	605.193	1.88714	0.479043	3.9394	8.16844e-05	0.000802614	246.193	110.734	414.42	765.405	867.952	1226.46
RS25175|ybhJ	656.728	1.4453	0.367336	3.93454	8.33574e-05	0.000817683	302.043	319.588	436.5	708.285	774.338	1399.62
RS22185	329.476	1.99654	0.507652	3.93288	8.3933e-05	0.000821955	93.4623	98.119	203.813	281.791	465.758	833.912
RS05940	278.995	1.5134	0.38485	3.93244	8.4087e-05	0.000822091	144.753	110.734	178.336	376.038	291.243	572.867
RS08420|eutH	636.033	1.71683	0.436799	3.93048	8.47762e-05	0.000827449	257.591	182.221	449.238	1054.81	611.38	1260.96
RS15270|bax	16186.4	-1.19294	0.303774	-3.92705	8.59944e-05	0.000837743	25079.8	24320.9	18163.1	11689.6	11036	6828.83
RS20515|satP	936.956	-0.812529	0.206924	-3.92671	8.61165e-05	0.000837743	1204.75	1250.32	1127.77	703.525	641.429	693.95
RS04365|gdhA	5102.02	-0.991361	0.252515	-3.92595	8.63898e-05	0.000839011	6220.94	8079.4	6066.83	3904.13	3470.65	2870.19
RS10100|hypA	250.355	1.42175	0.362379	3.92339	8.7312e-05	0.000846566	115.118	109.333	182.582	284.647	442.644	367.806
RS11505	3052.78	-1.0373	0.264627	-3.91987	8.85971e-05	0.000857609	3859.31	4870.91	3585.41	2331.44	2052.57	1617.05
RS17080|yiiE	194.398	2.03234	0.518551	3.91927	8.88181e-05	0.000858331	58.129	33.6408	135.875	334.15	284.309	320.285
RS15610|coaBC	2183.53	-0.780441	0.199201	-3.91786	8.93394e-05	0.000861948	2865.42	2674.44	2740.44	1751.67	1524.4	1544.79
RS21545|mltD	28679	-1.3064	0.333511	-3.91711	8.9615e-05	0.000862352	49449.5	40169.9	32910.7	19933.8	19091.5	10518.6
RS14040|yhfT	397.57	2.13142	0.544225	3.91643	8.98699e-05	0.000862352	123.097	72.8884	246.274	425.542	456.512	1061.11
RS26295	293.167	2.04147	0.521235	3.91659	8.98084e-05	0.000862352	107.14	61.6748	174.09	272.271	390.636	753.19
RS10615|ppdA	436.073	1.85906	0.474763	3.91577	9.01162e-05	0.000862352	194.903	74.2901	294.68	731.133	633.339	688.091
RS04955|torY	262.994	1.9245	0.491429	3.91613	8.99829e-05	0.000862352	69.5268	110.734	148.614	278.935	286.62	683.534
RS29030	568.11	1.70758	0.436227	3.91444	9.0616e-05	0.000865722	254.172	140.17	403.38	728.277	730.42	1152.24
RS09680|ptsG	641.528	2.30572	0.589146	3.91366	9.0908e-05	0.000867099	226.817	67.2816	352.427	705.429	766.247	1730.97
RS16365|rbsA	2091.33	0.757189	0.193499	3.91315	9.11015e-05	0.000867535	1530.73	1592.33	1541.34	2800.77	2583.05	2499.78
RS10860	1286.09	1.79647	0.459213	3.91207	9.15074e-05	0.000869988	483.268	322.391	918.008	1477.5	1593.75	2921.62
RS01480	2242.68	2.23828	0.572454	3.90998	9.23036e-05	0.00087563	508.343	255.109	1588.04	4026.94	3358.54	3719.08
RS00930|flgD	159.836	1.77428	0.45381	3.90973	9.23994e-05	0.00087563	53.5698	71.4867	91.7159	153.271	227.678	361.297
RS19750	309.9	1.57425	0.402817	3.90809	9.30268e-05	0.000880153	167.548	106.529	192.773	339.862	390.636	662.052
RS05230|yedF	283.506	1.23181	0.315239	3.90754	9.32392e-05	0.000880742	159.57	162.597	185.979	381.75	308.579	502.56
RS20235|yjjQ	183.805	2.33072	0.59659	3.90673	9.35544e-05	0.000882299	33.0537	49.0595	100.208	187.543	190.695	542.27
RS09930	1883.89	-1.49853	0.383733	-3.90514	9.417e-05	0.00088668	2717.24	3895.32	1735.81	1187.14	1087.54	680.279
RS11190|scpB	169.373	1.3831	0.354324	3.9035	9.48135e-05	0.000891308	90.0429	99.5207	92.5651	185.639	228.834	319.634
RS04770|yebY	2376.53	-1.13232	0.290112	-3.90305	9.49897e-05	0.000891535	3032.96	3959.8	2799.03	1804.98	1529.03	1133.36
RS01290	170.018	2.24669	0.575697	3.90255	9.51849e-05	0.00089194	72.9462	43.4527	61.1439	151.367	160.646	530.553
RS00295|gloC	3672.04	-1.05745	0.271332	-3.89728	9.72791e-05	0.00091011	5886.98	4933.98	4060.12	2600.85	2650.08	1900.23
RS01685	332.132	1.8717	0.480659	3.89403	9.85917e-05	0.000920922	159.57	58.8714	208.059	456.958	436.865	672.467
RS25960	516.907	-1.04183	0.267579	-3.89356	9.8784e-05	0.000921251	664.494	791.961	631.82	277.031	355.964	380.175
RS16270|glmU	7581.94	-1.1025	0.283262	-3.89217	9.93514e-05	0.000923331	9779.34	12391	8866.72	5959.49	4755.82	3739.26
RS22740|adrA	1279.95	1.50385	0.386356	3.8924	9.92576e-05	0.000923331	604.085	447.142	949.429	2555.16	1375.32	1748.55
RS12560	823.628	1.69967	0.436725	3.89186	9.94792e-05	0.000923331	306.602	224.272	630.971	1111.93	1032.06	1635.93
RS05465|aztD	1941.7	-0.862511	0.221681	-3.89077	9.9927e-05	0.000926022	2744.6	2625.38	2146.83	1286.15	1436.57	1410.68
RS10845	268.714	1.3635	0.350613	3.88892	0.000100692	0.000931642	156.15	137.367	157.955	330.343	294.711	535.761
RS24820|pxpC	1745.65	1.1665	0.300049	3.88769	0.000101202	0.000932651	1113.57	756.918	1356.21	2238.14	2250.2	2758.87
RS27200	1595.88	1.71446	0.440999	3.88767	0.000101212	0.000932651	665.634	469.57	1099.74	3750.86	1909.26	1680.19
RS11430	595.273	1.82785	0.470185	3.88751	0.000101278	0.000932651	209.72	159.794	414.42	687.341	692.281	1408.08
RS19910|fimB	1506.85	-1.10381	0.284008	-3.88655	0.000101679	0.00093487	1843.03	2615.57	1712.88	1063.38	793.985	1012.28
RS23975	144.017	1.89489	0.487856	3.88411	0.000102705	0.000942824	71.8064	28.034	82.3744	232.287	166.425	283.178
RS23655|ylbE	354.531	2.15981	0.556768	3.87918	0.000104807	0.000959124	102.581	60.2731	225.044	368.422	448.422	922.446
RS25260|yfdN	329.372	2.27089	0.585352	3.87952	0.000104662	0.000959124	86.6236	33.6408	217.401	592.141	579.02	467.407
RS09145|hcaR	1320.77	1.15019	0.296736	3.87613	0.000106132	0.000969732	678.171	710.662	1071.72	1719.3	1592.59	2152.16
RS08560|dapA	11597	-1.12342	0.289916	-3.87499	0.000106631	0.000972747	15894.3	18069.3	13726.8	8426.11	8321.24	5144.08
RS07850	659.724	1.56663	0.404331	3.87462	0.000106793	0.000972747	323.699	193.435	480.659	784.444	891.066	1285.04
RS05905|cobU	662.955	0.983451	0.253864	3.87393	0.000107095	0.000973982	389.806	412.1	533.311	905.348	810.165	927.003
RS02060|hns	115814	-1.21032	0.312477	-3.87332	0.000107362	0.000974901	154857	194126	136212	86270.8	75962.5	47454.8
RS25885|tnpA	781.542	1.26038	0.325585	3.87113	0.000108331	0.00098218	441.096	309.776	628.423	1079.56	1079.45	1150.94
RS05710	371.538	1.5251	0.394014	3.87069	0.000108529	0.000982459	182.365	131.76	259.862	450.294	442.644	762.303
RS26230|potH	422.764	1.44496	0.373409	3.86964	0.000108996	0.000985161	180.086	172.409	327.799	519.79	560.528	775.974
RS09920|yqaB	1335.67	-0.9624	0.248892	-3.86674	0.000110302	0.000995431	1856.71	1825.01	1613.52	1026.25	967.344	725.197
RS09735	153.328	1.63352	0.422524	3.86611	0.000110587	0.000996475	79.7849	42.051	101.057	208.487	275.063	213.523
RS12280|ttdB	308.607	1.53939	0.398222	3.86566	0.000110791	0.000996776	194.903	96.7173	181.733	374.134	388.325	615.832
RS19765	45.1749	2.36345	0.611912	3.86241	0.000112274	0.00100858	10.2581	8.4102	24.6274	76.1597	62.4093	89.1849
RS04790|yobB	4683.89	-1.11632	0.289071	-3.86175	0.000112578	0.00100976	6191.3	7827.09	5213.37	3452.89	3159.76	2258.92
RS05100|ftnA	6247.57	-1.11774	0.289552	-3.86025	0.00011327	0.00101441	7670.74	9545.58	8443.8	5173.14	3685.62	2966.54
RS20200|lgoD	2445.23	2.09048	0.541729	3.8589	0.000113901	0.00101851	614.343	365.844	1807.99	4984.65	3286.89	3611.66
RS22415|yahE	279.399	2.16081	0.560227	3.85702	0.000114777	0.00102478	150.451	36.4442	118.891	299.879	366.366	704.366
RS17440|sthA	7734.96	-0.756565	0.196318	-3.85376	0.000116316	0.00103537	9717.79	10288.5	9146.96	5867.15	6103.4	5286
RS03160|ydeR	217.801	1.81542	0.471049	3.85399	0.000116208	0.00103537	79.7849	93.9139	115.494	208.487	247.326	561.8
RS19810|yjhI	533.538	1.57246	0.408248	3.85173	0.000117285	0.00104242	241.634	225.674	337.99	648.309	516.61	1231.01
RS25480|bioF	1139.54	2.56458	0.666006	3.85068	0.000117788	0.0010453	198.322	88.3071	700.607	3081.61	1442.35	1326.06
RS15520|yibB	5615.55	-1.0343	0.268703	-3.84924	0.000118484	0.00104989	6133.18	8905	7600.53	3959.35	4135.19	2960.03
RS23930	987.825	1.60786	0.417863	3.84782	0.000119175	0.0010531	370.43	315.383	777.037	1281.39	1234.32	1948.4
RS02980	468.406	2.01233	0.522988	3.84775	0.000119206	0.0010531	141.333	105.128	310.815	584.525	466.914	1201.72
RS07110|ubiG	2223.2	-0.948943	0.246649	-3.84734	0.000119407	0.00105329	2705.85	3434.17	2647.02	1683.13	1583.35	1285.7
RS03075|ddpX	338.099	1.56991	0.408197	3.84595	0.000120086	0.00105769	166.408	109.333	234.385	360.806	481.938	675.722
RS14880|shuT	344.826	1.29567	0.337092	3.84368	0.000121205	0.00106595	173.247	199.041	226.742	409.358	395.259	665.307
RS05080|ftnB	9566.12	-1.39247	0.362394	-3.84242	0.000121828	0.00106809	11665.7	19067.3	10831	6824.86	5518.6	3489.28
RS17175|cpxA	4694.63	-0.865394	0.225241	-3.84208	0.000121994	0.00106809	6532.1	6118.42	5534.37	3606.16	3567.73	2809
RS27790	118.057	1.6659	0.433544	3.84251	0.000121783	0.00106809	61.5483	43.4527	64.5408	156.127	129.442	253.233
RS25715	338.41	1.39697	0.363693	3.84108	0.000122493	0.00107086	182.365	131.76	243.726	382.702	466.914	622.993
RS26735	266.986	1.74373	0.454227	3.83889	0.000123589	0.00107883	100.301	85.5037	181.733	309.399	314.358	610.624
RS14600	1717.67	1.92852	0.50275	3.83594	0.000125086	0.00109027	553.935	385.468	1203.35	4252.56	1747.46	2163.22
RS04590|fadD	3011.4	0.865671	0.22577	3.83431	0.000125919	0.00109413	2050.47	2117.97	2234.3	3828.93	3327.34	4509.37
RS08040|cscA	973.019	1.26376	0.329622	3.83398	0.000126087	0.00109413	589.268	438.732	687.869	1061.48	1230.85	1829.92
RS17235|fpr	1711.55	-0.886364	0.231147	-3.83463	0.000125755	0.00109413	2135.95	2506.24	2021.99	1349.93	1186.93	1068.27
RS00355|pyrD	1568.75	-0.860959	0.224696	-3.83167	0.000127277	0.00110281	1921.68	1820.81	2326.87	1191.9	1097.94	1053.29
RS00705|efeB	678.327	1.03244	0.269505	3.83088	0.000127684	0.00110471	458.193	430.322	448.389	785.396	803.231	1144.43
RS12375	475.202	0.905068	0.236315	3.82993	0.000128181	0.00110738	360.172	323.793	309.116	634.981	566.307	656.844
RS02665|ynbD	548.738	1.80744	0.472015	3.82921	0.000128556	0.00110899	242.774	168.204	320.156	476.95	664.543	1419.8
RS08055|dsdA	898.572	1.57175	0.410596	3.82797	0.000129202	0.00111292	460.473	228.477	666.638	1143.35	1356.82	1535.67
RS18370	390.188	1.52411	0.398276	3.82677	0.000129838	0.00111676	164.129	189.23	250.52	409.358	458.824	869.065
RS00935|flgE	374.602	1.307	0.341581	3.82633	0.000130066	0.00111709	194.903	178.016	273.449	496.942	414.906	689.393
RS13575|acrE	339.931	1.74665	0.456658	3.82485	0.00013085	0.00112053	193.763	137.367	137.574	387.462	314.358	869.065
RS05000|cheB	290.905	2.08147	0.54419	3.82489	0.00013083	0.00112053	101.441	47.6578	183.432	375.086	317.825	719.989
RS23895|essD	198.424	1.40068	0.366266	3.82423	0.000131182	0.00112174	136.774	71.4867	118.042	241.807	302.801	319.634
RS19340|treB	652.707	1.29246	0.338169	3.82194	0.000132408	0.00113058	388.666	327.998	418.666	702.573	768.559	1309.78
RS19060|yjfL	99.2482	1.83846	0.481086	3.82147	0.000132658	0.00113106	34.1935	35.0425	60.2947	99.9596	158.335	207.664
RS18345	435.517	1.03925	0.272175	3.81833	0.00013436	0.00114391	284.946	238.289	331.196	518.838	583.642	656.193
RS13125|nusA	4037.88	-0.828882	0.217231	-3.81568	0.00013581	0.0011543	5627.11	5500.27	4374.34	2989.27	2789.93	2946.36
RS11795|gspD	507.195	1.67603	0.439365	3.81467	0.000136368	0.0011543	249.613	158.392	316.759	548.35	560.528	1209.53
RS28325	637.037	1.78847	0.468806	3.81495	0.000136209	0.0011543	208.58	148.58	499.342	1059.57	802.075	1104.07
RS15075|bcsR	263.708	-1.01774	0.266757	-3.81521	0.000136068	0.0011543	337.376	396.681	325.252	188.495	171.048	163.397
RS10345|ygcU	463.394	1.6652	0.436583	3.81416	0.000136646	0.00115499	168.688	182.221	315.061	521.694	506.209	1086.49
RS04865|mepM	6310.97	-1.07488	0.281927	-3.81264	0.000137493	0.00116048	10445	6575.38	8655.26	4520.08	4370.96	3299.19
RS02920	152.206	2.25548	0.591652	3.81217	0.000137755	0.00116102	75.2257	26.6323	56.0486	166.599	142.155	446.576
RS26985	3149.13	-0.755333	0.198167	-3.81159	0.000138076	0.00116205	4137.41	3917.75	3809.6	2400.93	2490.59	2138.49
RS05025|cheA	587.633	1.82502	0.478912	3.81076	0.000138538	0.00116261	271.268	123.35	380.451	752.077	647.208	1351.44
RS00105	232.719	1.64268	0.43103	3.81105	0.000138377	0.00116261	68.387	92.5122	176.638	416.974	314.358	327.445
RS12165	1077.07	1.14839	0.301501	3.80891	0.00013958	0.00116968	602.946	608.338	797.418	1153.82	1383.41	1916.5
RS12575	2523.09	1.91037	0.501604	3.80853	0.000139793	0.0011698	824.064	475.176	1880.17	5412.1	2921.68	3625.34
RS24130	1966.29	1.70035	0.446515	3.80804	0.000140072	0.00117046	670.193	506.014	1598.23	2657.97	2803.8	3561.54
RS11295|cmtB	214.192	1.65142	0.433867	3.80628	0.000141074	0.00117716	96.8816	74.2901	138.423	202.775	323.604	449.18
RS06730|cirA	1118.64	1.27793	0.335893	3.80456	0.000142055	0.00118366	689.569	462.561	806.76	1284.24	1397.27	2071.43
RS22180	307.959	1.64195	0.431661	3.8038	0.000142494	0.00118563	131.075	98.119	218.25	353.19	388.325	658.797
RS14120|hofO	108.782	2.26591	0.595772	3.80333	0.000142766	0.00118621	47.8709	18.2221	45.8579	134.231	100.548	305.963
RS01370	63.184	2.20588	0.580063	3.80282	0.000143059	0.00118696	19.3763	15.4187	32.2704	95.1996	61.2536	155.585
RS12965|agaS	398.689	1.52773	0.401819	3.80203	0.000143517	0.00118895	180.086	158.392	276.846	399.838	533.946	843.025
RS24855	189.657	1.67224	0.439866	3.8017	0.000143704	0.00118895	77.5053	71.4867	122.288	212.295	225.367	428.999
RS15170|bisC	1780.82	1.36821	0.359943	3.80117	0.000144012	0.00118982	906.128	761.123	1315.44	2219.1	1894.24	3588.88
RS05400|hprR	1624.72	-0.808335	0.212688	-3.80056	0.000144368	0.00119108	2110.88	2172.64	1920.94	1207.13	1278.23	1058.5
RS11420	408.771	1.66881	0.43921	3.79957	0.000144947	0.00119419	204.021	120.546	261.56	533.118	410.283	923.097
RS09770|gabD	4485.88	1.86469	0.491057	3.79731	0.000146277	0.00120314	1909.14	762.525	3125.13	9578.03	5660.75	5879.7
RS23875|rusA	98.3739	2.06191	0.543032	3.79702	0.000146445	0.00120314	29.6344	22.4272	61.1439	137.087	112.106	227.845
RS20260	462.459	-1.76146	0.463968	-3.79652	0.000146744	0.00120391	744.279	951.754	445.841	220.863	303.956	108.064
RS10455|queF	2294.75	-0.833569	0.219587	-3.79608	0.000147002	0.00120435	2989.65	2852.46	2976.52	1875.43	1652.69	1421.75
RS17435|oxyR	5343.36	-1.19204	0.314076	-3.79538	0.00014742	0.00120458	7399.48	9520.35	5379.81	3671.85	3590.85	2497.83
RS25500|yvcK	2800.45	-0.94263	0.248366	-3.79532	0.00014745	0.00120458	3137.82	4540.11	3374.8	2042.98	1911.57	1795.42
RS23620|allB	3104.01	-2.85605	0.752584	-3.79499	0.000147647	0.00120458	1129.53	13564.3	1670.42	767.309	695.748	796.806
RS09555|bamE	9433.14	-1.5813	0.41683	-3.79364	0.000148458	0.00120952	12302.8	19679.9	10438.6	5564.42	6138.07	2475.04
RS01880|pth	1900.86	-1.008	0.265745	-3.79313	0.000148762	0.00121031	2554.26	2803.4	2258.93	1390.87	1434.26	963.458
RS20175|hpaG	960.681	1.33665	0.352445	3.79251	0.000149132	0.00121165	331.677	705.055	598.701	1572.7	1130.3	1425.66
RS19275|ppa	11482.2	-0.998708	0.263475	-3.79052	0.000150334	0.00121972	15381.4	16547.1	13985.8	8985.89	8270.39	5722.81
RS14615	107.061	1.39964	0.369471	3.78823	0.000151726	0.00122932	50.1505	57.4697	68.7869	144.703	136.376	184.88
RS13550|dusB	8050.51	-1.18554	0.31311	-3.78633	0.000152888	0.00123532	13265.9	8942.85	11341.3	5494.92	5882.65	3375.36
RS22990|ampG	1424.49	-0.822116	0.217122	-3.78643	0.000152829	0.00123532	1861.27	1830.62	1768.08	1129.07	892.222	1065.66
RS24620	600.83	-1.61506	0.426602	-3.78588	0.000153168	0.00123588	1115.85	933.532	667.488	394.126	345.563	148.425
RS26005|mntS	1651.18	-1.03564	0.273625	-3.7849	0.000153768	0.00123902	2460.79	2382.89	1814.78	1267.11	1122.21	859.3
RS04730|proQ	9369.51	-1.07762	0.284799	-3.78378	0.000154462	0.0012429	13141.7	13960.9	11040.7	7498.87	6192.39	4382.43
RS06165|wcaL	836.33	1.71666	0.453839	3.78253	0.000155245	0.00124749	231.376	290.152	647.956	1049.1	1048.25	1751.15
RS26420|trxB	4261.43	-0.948859	0.250897	-3.78186	0.000155658	0.0012491	6101.26	5444.2	5296.59	3386.25	3069.61	2270.64
RS07150	967.757	1.52067	0.402156	3.78129	0.000156018	0.00125028	514.042	267.725	717.592	1301.38	1222.76	1783.05
RS11495	95.7289	1.4732	0.389681	3.78052	0.0001565	0.00125242	53.5698	50.4612	48.4056	155.175	104.015	162.746
RS13915|fkpA	24661.3	-1.2012	0.317819	-3.77951	0.000157134	0.00125378	32928.3	45422.1	24769.2	17576.7	15539.9	11731.4
RS28935	1384.17	1.7741	0.469457	3.77904	0.000157432	0.00125378	482.128	364.442	1030.95	2985.46	1330.24	2111.8
RS20645|caiD	685.266	2.24896	0.595036	3.77954	0.00015712	0.00125378	152.731	72.8884	487.453	1280.43	1056.34	1061.76
RS00090	821.362	2.4476	0.647759	3.77856	0.000157738	0.00125378	134.494	88.3071	539.255	2202.92	1025.13	938.069
RS16025|yidP	317.935	1.65238	0.437285	3.77871	0.00015764	0.00125378	95.7418	148.58	215.702	377.942	369.833	699.809
RS14955|gadX	26677.7	-1.16056	0.307365	-3.77585	0.000159465	0.00126408	35529.3	46652.8	28411.5	20367.9	16452.9	12651.9
RS07240|arnB	4375.73	-1.52184	0.403031	-3.77598	0.000159379	0.00126408	5074.32	10473.5	3925.95	2659.88	1949.71	2171.03
RS09725|ypjA	2970.14	1.40767	0.373216	3.77174	0.000162116	0.00128164	1543.27	967.173	2365.93	4840.9	4644.87	3458.68
RS12195|ribB	2875.91	-0.811439	0.215137	-3.77174	0.000162114	0.00128164	4154.51	3195.88	3641.46	2128.66	2032.93	2102.03
RS27185	3065.29	2.01401	0.534059	3.77114	0.0001625	0.00128235	853.698	466.766	2327.71	6102.29	4279.66	4361.6
RS13430|degS	2618.93	-0.980743	0.26008	-3.77093	0.000162643	0.00128235	3572.08	3994.85	2861.87	1996.34	1834.14	1454.3
RS12410	7565.39	-0.846786	0.224911	-3.76499	0.000166559	0.0013097	9782.76	9994.12	9394.08	5946.17	5838.74	4436.46
RS04585|rnd	1499.36	-0.859869	0.228384	-3.76502	0.000166535	0.0013097	2025.4	2071.71	1703.54	1203.32	991.614	1000.56
RS12685|ygjK	1899.67	1.77153	0.470814	3.7627	0.000168088	0.00131669	618.902	426.117	1535.39	3452.89	2593.45	2771.24
RS07995	1614.28	0.883257	0.234729	3.76288	0.000167971	0.00131669	1130.67	955.96	1317.14	2184.83	1956.65	2140.44
RS05775	86.9953	1.77503	0.471749	3.76265	0.000168122	0.00131669	47.8709	23.8289	45.8579	113.287	112.106	179.021
RS25435	1006.52	2.08763	0.555054	3.76112	0.000169152	0.00132299	294.064	123.35	731.179	1863.06	1545.21	1482.29
RS24095	687.403	1.73449	0.461358	3.75952	0.000170236	0.0013297	280.387	196.238	475.564	874.884	673.789	1623.56
RS16200	507.485	1.80295	0.479688	3.75858	0.000170878	0.00133294	255.312	123.35	298.926	512.174	592.888	1262.26
RS06150	4262.26	-0.883528	0.235118	-3.7578	0.000171416	0.00133506	5562.14	4740.55	6279.99	3194.9	3197.9	2598.08
RS12285|ttdT	600.169	1.57487	0.419135	3.75744	0.000171661	0.00133506	262.15	175.213	466.222	1031.96	666.855	998.611
RS08365|yfeY	1581.14	-1.02488	0.272777	-3.75719	0.000171833	0.00133506	2235.12	2403.92	1721.37	924.388	1272.46	929.606
RS19980|ytiD	143.499	2.22066	0.591772	3.75256	0.000175035	0.00135814	42.172	58.8714	50.9533	109.48	453.045	146.472
RS04980|flhA	775.813	1.43635	0.382906	3.75118	0.000176007	0.00136158	406.903	259.315	588.51	939.62	989.303	1471.23
RS17930	277.209	1.43152	0.381642	3.75095	0.000176165	0.00136158	111.699	113.538	223.345	378.894	381.39	454.387
RS01640|ymgC	547.542	-1.0597	0.282515	-3.75094	0.000176174	0.00136158	672.472	857.84	690.417	435.062	293.555	335.908
RS01185|potC	1428.75	-0.739139	0.197109	-3.74991	0.000176898	0.00136537	1829.35	1690.45	1841.11	1046.24	1048.25	1117.09
RS27590	266.444	1.20601	0.321803	3.74768	0.000178479	0.00137577	183.505	128.956	170.693	310.351	345.563	459.595
RS09675	392.761	1.85588	0.495302	3.74696	0.000178993	0.00137792	94.602	138.768	275.997	473.142	443.799	930.257
RS21565|dnaQ	4509.87	-1.08914	0.290794	-3.74541	0.000180099	0.00138461	6087.58	7431.81	4887.27	3272.96	3190.96	2188.61
RS08410|eutB	756.964	1.70813	0.456298	3.74345	0.000181514	0.00139367	294.064	192.033	576.621	1583.17	996.237	899.661
RS24995|ybgC	2511.14	-1.24861	0.333586	-3.743	0.000181838	0.00139433	3309.93	4542.91	2750.63	1708.83	1737.06	1017.49
RS19195|cycA	3464.99	-0.886335	0.236904	-3.74133	0.000183052	0.00140172	4080.43	5437.19	3974.35	2596.09	2368.09	2333.78
RS22555|lacA	199.479	1.80646	0.482895	3.74091	0.000183356	0.00140172	104.86	44.8544	115.494	188.495	346.718	396.45
RS16605	212.29	-1.30853	0.34981	-3.74069	0.000183518	0.00140172	332.817	357.434	218.25	109.48	108.638	147.123
RS24905|sucD	6404.92	-1.21311	0.324362	-3.73999	0.000184026	0.00140377	11135.7	10015.1	5698.27	4521.03	3574.67	3484.72
RS12150|tolC	24618.4	-0.969648	0.259638	-3.73461	0.000188005	0.00143226	33343.2	35582.2	28854.8	20472.7	16207.9	13249.5
RS22850|tgt	4945.22	-0.940473	0.251909	-3.73339	0.000188921	0.00143613	7157.84	5932	6415.86	3887	3627.83	2650.81
RS27815	540.486	1.25133	0.335183	3.73328	0.000189003	0.00143613	322.559	229.879	405.928	670.205	654.142	960.203
RS07185|glpC	560.593	1.41422	0.379385	3.72767	0.000193256	0.00146465	310.021	243.896	363.467	534.07	729.264	1182.84
RS18610|tnpA	711.885	0.950494	0.254975	3.72779	0.000193168	0.00146465	443.376	440.134	572.375	901.54	854.083	1059.8
RS03505|mlc	955.436	1.05871	0.28419	3.72536	0.000195036	0.00147623	501.505	691.038	667.488	1151.91	1119.9	1600.77
RS10260|cas5e	266.605	1.59308	0.427675	3.72497	0.000195336	0.0014766	103.72	114.939	179.186	397.934	242.703	561.149
RS29390	4412.58	2.01134	0.540166	3.72355	0.000196442	0.00148305	1145.48	705.055	3409.62	8165.27	7847.39	5202.67
RS06490|yehA	440.385	1.71674	0.461165	3.72261	0.000197178	0.00148669	184.645	123.35	307.418	448.39	572.085	1006.42
RS06485|rcnB	2340.4	-1.13589	0.305166	-3.72222	0.00019748	0.00148706	3060.32	3486.03	3103.05	1590.78	1828.36	973.873
RS20640|caiE	374.781	1.61893	0.435213	3.71987	0.000199328	0.00149905	150.451	138.768	262.409	393.174	453.045	850.837
RS08405|eutC	1452.95	1.68082	0.451975	3.71884	0.00020014	0.00150287	443.376	482.185	1145.6	3104.46	1897.7	1644.39
RS02840	2015.4	-1.05618	0.284029	-3.71858	0.000200348	0.00150287	2296.66	3570.13	2298.84	1338.51	1430.79	1157.45
RS21355|ispU	2296.47	-0.87717	0.236119	-3.71495	0.000203244	0.00152264	2913.29	3480.42	2528.98	1737.39	1482.8	1635.93
RS19305|mpl	3391.73	-0.883346	0.237897	-3.71315	0.000204699	0.00153159	4053.07	5270.39	3873.3	2559.92	2420.09	2173.64
RS05185|fliZ	346.864	1.29401	0.348584	3.71218	0.000205481	0.00153548	194.903	193.435	214.853	377.942	402.193	697.856
RS01150|lolD	104.367	-1.75615	0.473454	-3.70922	0.000207898	0.00155156	110.559	176.614	196.17	68.5437	30.0489	44.267
RS15905|adeQ	481.519	1.82542	0.492356	3.70752	0.000209302	0.00155807	212	123.35	299.775	524.55	485.406	1244.03
RS00990|rluC	1557.5	-0.787555	0.212409	-3.70774	0.000209118	0.00155807	2085.8	1874.07	1956.6	1266.15	1123.37	1038.97
RS06980|napA	2196.03	2.12371	0.573075	3.70581	0.000210714	0.00156593	628.021	255.109	1574.46	4712.38	2704.4	3301.8
RS15925|uhpC	698.432	2.11539	0.570892	3.70542	0.000211043	0.00156593	198.322	95.3156	490.85	928.196	815.944	1661.96
RS25170|ybhI	422.343	1.40921	0.380381	3.70473	0.000211612	0.00156593	204.021	201.845	287.037	446.486	496.963	897.708
RS00585|torC	371.493	1.47368	0.397829	3.70432	0.000211958	0.00156593	201.742	109.333	277.695	563.581	458.824	617.785
RS19890	378.907	1.33247	0.359649	3.70492	0.000211458	0.00156593	241.634	128.956	274.298	490.278	537.413	600.859
RS13060|ubiV	402.974	1.01605	0.274269	3.70456	0.000211755	0.00156593	229.097	255.109	315.061	609.277	486.561	522.741
RS05085|yecJ	530.852	-1.00607	0.271621	-3.70393	0.000212285	0.00156637	712.365	853.635	561.335	350.334	340.94	366.505
RS21790	1345.62	0.91675	0.247655	3.70172	0.000214141	0.0015761	955.139	815.789	1024.16	1462.27	1834.14	1982.25
RS18865|epmB	1476.28	-0.894759	0.241707	-3.70182	0.000214054	0.0015761	2219.16	1960.98	1580.4	957.708	1047.09	1092.35
RS02585|ttcA	4218.07	-0.978544	0.264381	-3.70127	0.000214523	0.00157693	5928.01	5877.33	4982.38	3430.04	2912.43	2178.2
RS04860|lpxM	3116.54	-1.04884	0.283401	-3.70091	0.000214829	0.00157721	3952.77	5093.78	3559.08	2361.9	2173.92	1557.81
RS10330|ygcQ	684.211	1.6002	0.432505	3.69984	0.000215739	0.00157993	235.935	218.665	562.184	1154.77	795.141	1138.57
RS18210|adiC	902.704	1.4244	0.384962	3.7001	0.000215514	0.00157993	344.215	438.732	686.17	1829.74	1108.34	1009.03
RS25655|glnQ	5328.98	-0.96686	0.261622	-3.69565	0.000219329	0.00160027	7214.83	8268.63	5668.55	4027.89	3783.85	3010.15
RS08510|acrD	1384.5	1.20413	0.32577	3.69626	0.000218802	0.00160027	865.096	578.902	1069.17	1984.91	1527.87	2281.05
RS14460|livG	236.741	1.54818	0.418919	3.69564	0.000219334	0.00160027	103.72	98.119	159.654	378.894	212.654	467.407
RS10375	278.247	2.1988	0.595119	3.69473	0.000220122	0.00160402	100.301	49.0595	148.614	250.375	271.596	849.535
RS10900|xdhA	1301.44	1.03723	0.28083	3.69345	0.000221228	0.00160931	933.483	713.465	911.214	1487.97	1549.83	2212.7
RS07335|yfbL	490.256	1.32947	0.359971	3.69326	0.000221396	0.00160931	251.892	270.528	315.061	495.99	590.577	1017.49
RS00005	518.624	1.87053	0.506678	3.69175	0.000222718	0.00161491	151.591	124.751	390.642	535.022	768.559	1141.18
RS11390|yggR	287.767	1.82055	0.49314	3.69175	0.000222713	0.00161491	139.054	89.7088	152.011	336.054	246.17	763.605
RS26140|gstB	2225.68	-0.715787	0.194045	-3.68876	0.000225348	0.00163196	2684.19	2852.46	2763.36	1791.66	1674.65	1587.75
RS01720	2504.06	-0.992312	0.269094	-3.68761	0.000226372	0.00163736	3093.37	3791.6	3112.39	1700.26	2030.61	1296.11
RS17460|btuB	1879.34	0.861863	0.233804	3.68627	0.000227567	0.00164398	1281.12	1335.82	1385.93	2221.01	2156.59	2895.58
RS03450|ynfB	1915.68	-0.936483	0.25428	-3.68288	0.000230616	0.00166395	2593.01	2660.43	2295.44	1577.46	1316.37	1051.34
RS00425|sxy	1745.3	0.725147	0.196946	3.68196	0.00023145	0.00166689	1365.46	1215.27	1365.55	2214.34	2178.55	2132.63
RS12565	236.551	1.53704	0.417469	3.6818	0.000231591	0.00166689	110.559	119.145	134.177	209.439	321.292	524.694
RS11160	311.097	1.68776	0.458455	3.6814	0.000231958	0.00166748	108.279	133.162	200.416	296.071	376.767	751.888
RS25690	404.91	1.67275	0.454553	3.67999	0.000233241	0.00167465	141.333	109.333	327.799	730.181	557.061	563.753
RS10895|actS	1758.07	-0.818776	0.222624	-3.67784	0.000235219	0.00168473	2467.63	2206.28	2058.51	1117.64	1322.15	1376.18
RS03165|ydeS	163.017	1.26828	0.344828	3.678	0.000235073	0.00168473	107.14	81.2986	98.5096	200.871	199.941	290.339
RS10820|sctT	320.779	1.63132	0.443728	3.6764	0.000236549	0.00169219	161.849	105.128	202.115	298.927	422.996	733.66
RS07655	178.569	1.52769	0.41558	3.67604	0.000236885	0.00169253	109.419	61.6748	104.454	234.191	196.474	365.203
RS04525|dgcP	6480.24	-1.07882	0.293599	-3.67448	0.000238333	0.00170023	9195.77	8762.03	8429.37	4634.32	5057.46	2802.49
RS05065|araH	769.572	0.803962	0.21881	3.67426	0.000238542	0.00170023	555.075	532.646	593.605	905.348	969.656	1061.11
RS20185|tsr	1138.55	1.51656	0.412847	3.67343	0.000239319	0.0017037	620.042	336.408	811.855	1497.49	1223.92	2341.59
RS06705|mglB	1698.77	0.922925	0.251289	3.67277	0.000239937	0.00170441	1336.97	933.532	1248.35	2046.79	2172.77	2454.21
RS03620|uidB	322.434	1.40541	0.382664	3.6727	0.00024	0.00170441	178.946	190.631	161.352	305.591	412.595	685.487
RS05315|fliR	291.897	1.54534	0.421003	3.67063	0.000241956	0.00171622	152.731	119.145	174.939	343.67	287.776	673.118
RS21255|hemL	4018.97	-0.953421	0.259781	-3.67009	0.000242466	0.00171776	4978.57	5542.32	5379.81	3161.58	3000.27	2051.25
RS07175|glpA	2496.1	2.2452	0.611915	3.66913	0.000243374	0.00171797	565.333	283.143	1758.74	6240.33	3410.55	2718.51
RS07280|menE	1725.68	1.58708	0.432522	3.66936	0.000243162	0.00171797	739.72	486.39	1357.9	3498.58	2327.64	1943.84
RS05675	442.625	1.9419	0.529175	3.66968	0.000242851	0.00171797	117.398	99.5207	330.347	486.47	598.667	1023.35
RS14455|livF	492.794	1.70176	0.463949	3.66799	0.000244463	0.00172358	174.387	155.589	364.316	537.878	590.577	1134.02
RS23585|allS	508.402	1.51009	0.411761	3.66738	0.000245046	0.00172562	157.29	284.545	350.728	598.805	604.446	1054.6
RS08460|eutQ	150.011	1.98383	0.541022	3.66681	0.000245595	0.00172741	46.7311	36.4442	97.6604	191.351	154.868	373.014
RS07180|glpB	372.918	1.32748	0.362123	3.66583	0.000246534	0.00173194	226.817	128.956	280.243	472.19	592.888	536.412
RS16995|yihN	329.127	1.64093	0.447787	3.66454	0.00024778	0.00173861	143.613	138.768	197.019	390.318	295.866	809.174
RS23415	2244.05	2.17882	0.59497	3.66207	0.000250186	0.00175339	451.354	277.537	1705.24	4530.55	3409.4	3090.23
RS14255|rtcA	3565.42	1.92539	0.525896	3.66115	0.000251081	0.00175547	1031.5	640.577	2784.6	7726.4	4419.5	4789.95
RS18100|phnO	479.422	1.69756	0.463664	3.6612	0.000251041	0.00175547	145.892	141.572	388.943	909.156	585.954	705.017
RS17865|plsB	5014.94	-0.861058	0.235262	-3.66	0.000252215	0.00175921	6370.25	7206.14	5829.05	4027.89	3668.28	2988.02
RS00400|fabA	5875.96	-1.16362	0.317903	-3.6603	0.000251922	0.00175921	8025.22	8592.42	7755.93	4126.9	4491.16	2264.13
RS04575|yeaW	286.944	1.21717	0.332705	3.65841	0.000253786	0.00176806	150.451	159.794	207.21	305.591	394.103	504.513
RS22830|malZ	809.788	0.961843	0.263099	3.65582	0.000256361	0.00178287	508.343	458.356	680.226	1012.92	1060.96	1137.92
RS24695|chiP	585.34	1.37321	0.375639	3.65566	0.000256519	0.00178287	282.666	218.665	475.564	753.029	732.731	1049.39
RS24360|rnk	1966.61	-1.11241	0.304385	-3.65462	0.000257564	0.00178801	2866.56	3087.95	2112.86	1418.47	1418.08	895.755
RS24265|fepD	3691.77	2.32171	0.635429	3.65376	0.000258424	0.00179141	805.827	308.374	2576.54	8362.33	5534.78	4562.75
RS21140|panD	5090.32	-1.06759	0.292208	-3.65353	0.000258664	0.00179141	6437.5	8097.62	6140.72	3737.54	3795.41	2333.13
RS10745	956.056	1.44118	0.394617	3.65209	0.000260113	0.00179932	509.483	271.93	760.902	1433.71	1274.77	1485.55
RS24550|djlC	1689.28	1.01333	0.277541	3.65109	0.00026113	0.00180423	936.902	1038.66	1381.68	2242.9	1887.3	2648.21
RS03120|yddA	633.998	1.3857	0.379733	3.64916	0.000263104	0.00181573	362.451	292.955	397.435	646.405	714.24	1390.5
RS28820	596.521	-0.999595	0.273967	-3.64859	0.00026368	0.00181756	825.203	765.328	794.022	440.774	453.045	300.755
RS14850	905.945	1.95634	0.536366	3.64739	0.000264916	0.00182394	328.258	154.187	630.122	1088.13	996.237	2238.74
RS10945|yqeB	956.419	1.14097	0.312856	3.64695	0.000265373	0.00182495	599.526	513.022	677.678	1080.52	1084.07	1783.7
RS23085|tesB	1579.1	-0.835026	0.22902	-3.64608	0.000266267	0.00182895	1914.84	2367.47	1789.31	1175.71	1155.73	1071.52
RS10765	160.959	1.6403	0.449971	3.64536	0.000267021	0.00183198	68.387	63.0765	102.756	204.679	162.958	363.901
RS20835|leuC	684.65	1.62065	0.444887	3.64284	0.000269646	0.00184783	283.806	176.614	546.049	1294.71	836.747	969.968
RS12360	155.581	1.86827	0.512941	3.64227	0.000270246	0.00184978	44.4516	61.6748	94.2635	141.847	204.564	386.685
RS17395|frwD	171.656	1.71122	0.469874	3.64187	0.000270665	0.00185049	83.2042	44.8544	112.097	232.287	188.384	369.108
RS01565|purB	2245.22	1.06735	0.293186	3.64052	0.000272085	0.00185669	1555.8	1007.82	1786.76	2851.23	2921.68	3348.02
RS26260	665.696	1.26504	0.347499	3.64041	0.000272205	0.00185669	351.053	374.254	448.389	661.637	821.722	1337.12
RS22785|rdgC	1499.48	-0.803724	0.2208	-3.64006	0.000272578	0.00185708	2084.66	1722.69	1913.29	1054.81	1011.26	1210.18
RS23380	1272.15	1.71692	0.47179	3.63917	0.000273514	0.00186129	499.225	290.152	989.342	2666.54	1658.47	1529.16
RS24250|wzz(fepE)	512.798	1.53003	0.420483	3.63875	0.000273969	0.00186223	233.656	185.024	371.959	590.237	565.151	1130.76
RS06875|rsuA	2353.55	-0.969515	0.266594	-3.63667	0.000276184	0.00187294	3243.82	3211.3	2891.6	1903.99	1679.27	1191.3
RS23905	410.049	2.03776	0.560335	3.63668	0.000276179	0.00187294	94.602	78.4952	307.418	422.686	679.568	877.528
RS21455|yaeF	443.073	1.29133	0.355375	3.63372	0.000279369	0.00189236	253.032	224.272	293.83	557.869	441.488	887.943
RS01280	97.0002	2.25779	0.621561	3.63245	0.000280744	0.00189948	28.4946	12.6153	58.5962	129.471	113.261	239.562
RS26755	471.05	1.48365	0.40853	3.63169	0.000281573	0.0019007	218.838	187.828	337.141	476.95	584.798	1020.74
RS17760	289.37	2.06933	0.569762	3.63191	0.000281328	0.0019007	113.978	72.8884	146.915	306.543	213.81	882.085
RS16810|tatC	1682.92	-0.808844	0.222747	-3.63123	0.000282076	0.0019019	2265.89	2186.65	1975.29	1381.35	1207.74	1080.64
RS07045|rcsC	5232.35	-0.706545	0.194642	-3.62996	0.000283461	0.00190467	6257.41	6883.75	6324.15	3968.87	4251.92	3708.01
RS16690|yigE	370.708	1.3407	0.36933	3.63008	0.000283338	0.00190467	184.645	248.101	197.868	423.638	399.882	770.115
RS14715	161.993	1.73141	0.476915	3.63044	0.000282939	0.00190467	116.258	61.6748	47.5564	204.679	194.162	347.626
RS14765|pitA	4970.29	-0.825594	0.22758	-3.6277	0.000285957	0.00191925	6607.33	6693.12	5763.66	4060.26	3662.5	3034.89
RS09385|trxC	2010.07	-1.10041	0.303376	-3.62721	0.000286499	0.00192069	2417.48	3414.54	2392.26	1579.36	1297.88	958.901
RS14855	930.011	1.75108	0.483064	3.62495	0.000289015	0.00193535	377.268	207.452	692.115	1045.29	1180	2077.94
RS05895|cobT	807.806	1.32779	0.366392	3.62396	0.000290127	0.00193836	388.666	435.929	556.24	909.156	850.616	1706.23
RS26255	200.592	1.55018	0.427735	3.62415	0.000289911	0.00193836	87.7633	67.2816	150.312	245.615	260.039	392.544
RS22210	740.368	2.48766	0.686525	3.62354	0.000290593	0.00193927	95.7418	71.4867	503.588	1941.12	959.254	871.018
RS11910|yghS	183.433	1.56956	0.433279	3.6225	0.000291766	0.00194489	87.7633	65.8799	123.137	209.439	217.277	397.101
RS21590|tssM	3150.78	2.11352	0.583705	3.62088	0.000293608	0.00195494	795.569	437.33	2314.13	7778.76	4124.79	3454.13
RS09705	2837.57	-0.937739	0.259027	-3.62024	0.000294327	0.00195529	3418.21	4491.05	3277.99	2141.99	1611.08	2085.1
RS24950	725.891	1.31206	0.362403	3.62044	0.000294098	0.00195529	401.204	330.801	518.025	750.173	880.665	1474.48
RS28920|traO	1540.03	1.98688	0.549067	3.61865	0.00029614	0.00196511	427.419	284.545	1148.15	3766.1	1550.99	2062.97
RS17135|rhaA	509.929	1.77341	0.490152	3.61808	0.0002968	0.00196726	339.656	93.9139	258.163	555.966	765.092	1046.78
RS10855|sctN	925.281	1.43299	0.396107	3.61768	0.00029725	0.00196802	430.838	363.04	705.703	961.516	1164.97	1925.61
RS16585|yifK	1450.84	0.870761	0.24077	3.61656	0.000298543	0.00197139	916.386	958.763	1201.65	1705.02	1828.36	2094.87
RS19190|fklB	2853.1	-0.97368	0.269243	-3.61637	0.000298767	0.00197139	3935.67	4059.32	3346.78	2105.81	2231.71	1439.33
RS10275|casA	680.084	1.31335	0.36312	3.61684	0.000298226	0.00197139	364.731	313.981	491.699	771.117	752.379	1386.6
RS12515	1072.67	0.980127	0.271268	3.61313	0.000302528	0.00199397	601.806	692.44	870.451	1412.76	1213.51	1645.04
RS09075|pepB	1662.58	1.4372	0.398019	3.61088	0.000305155	0.00200902	639.419	720.474	1329.03	3351.02	2188.95	1746.59
RS07080|yfaP	303.854	1.25007	0.346461	3.6081	0.000308448	0.00202842	165.269	172.409	202.115	346.526	344.407	592.396
RS29360	1606.71	0.997989	0.27678	3.60571	0.0003113	0.00204489	853.698	992.404	1368.94	1947.78	2366.93	2110.49
RS22515|prpE	2141.34	2.10684	0.584596	3.60392	0.000313452	0.00205672	413.741	335.006	1670.42	4551.49	3382.81	2494.57
RS06535|yehI	1956.05	1.20266	0.333754	3.60345	0.000314027	0.00205819	1079.38	989.6	1485.29	2182.93	2220.15	3778.97
RS10490|fucP	386.863	1.59982	0.444063	3.6027	0.000314932	0.00206182	206.301	96.7173	271.751	491.23	472.693	782.484
RS00330|ssuB	2032.74	2.19841	0.610309	3.60212	0.000315627	0.00206406	581.29	192.033	1407.16	4773.31	2868.52	2374.14
RS05120	2464.14	-1.38874	0.385577	-3.60171	0.000316131	0.00206506	3286	5004.07	2408.39	1600.3	1615.71	870.367
RS14035|yhfS	1396.86	2.01367	0.55945	3.59937	0.000318983	0.00207712	381.828	262.118	1018.22	3639.48	1679.27	1400.27
RS14695	202.445	1.65598	0.460036	3.59968	0.000318612	0.00207712	92.3225	50.4612	148.614	252.279	284.309	386.685
RS14700	195.906	1.40615	0.390681	3.59923	0.000319156	0.00207712	86.6236	86.9054	147.764	293.215	212.654	348.277
RS05680	109.722	1.67191	0.464545	3.59904	0.000319393	0.00207712	45.5913	32.2391	78.1283	182.783	190.695	128.895
RS16195|espY4	1743.35	1.15952	0.322275	3.59793	0.000320766	0.00208373	1176.26	782.149	1275.53	1992.53	2090.71	3142.96
RS03815|grxD	10301.9	-0.871179	0.242173	-3.59734	0.000321491	0.00208583	12033.8	14865	13063.6	7807.32	8150.19	5891.41
RS27315	2781.74	-0.975626	0.271227	-3.59709	0.000321799	0.00208583	3774.96	3962.61	3325.55	2141.99	2104.58	1380.74
RS14950|gadW	18684.2	-1.10708	0.307924	-3.59531	0.000324002	0.00209779	24079.1	31042.1	21441.1	15624.2	11026.8	8891.8
RS01495	872.696	1.81404	0.504691	3.59435	0.000325199	0.00210322	315.72	154.187	687.869	1626.01	1228.54	1223.85
RS01910|hemA	6170.76	-0.974598	0.271245	-3.59305	0.000326824	0.00210364	8896.01	8265.83	7374.63	4455.34	4962.69	3070.04
RS10205|ispF	293.99	4.90276	1.36458	3.59287	0.000327057	0.00210364	27.3548	19.6238	10.1907	13.3279	517.766	1175.68
RS10755|ygeH	484.588	1.40171	0.390087	3.59334	0.000326467	0.00210364	254.172	245.298	298.926	439.822	605.601	1063.71
RS04050|ydiR	373.978	1.17077	0.325834	3.59314	0.000326718	0.00210364	169.828	217.264	302.323	548.35	444.955	561.149
RS11765|gspJ	287.522	2.27068	0.631816	3.5939	0.00032577	0.00210364	30.7742	56.068	208.059	566.437	417.218	446.576
RS27470	2799.4	-0.776559	0.216256	-3.59092	0.000329509	0.00211709	3154.92	3645.82	3805.36	1946.83	1952.02	2291.47
RS24910	47.7943	2.03992	0.568373	3.58905	0.000331881	0.00212999	27.3548	12.6153	16.1352	59.9757	65.8765	104.809
RS08625|hyfR	581.699	1.34488	0.375052	3.58584	0.000335994	0.00215403	300.903	260.716	423.761	595.949	718.863	1190
RS14415|yrhB	206.725	1.9165	0.534807	3.58353	0.000338977	0.00217001	91.1827	56.068	112.097	157.079	269.285	554.639
RS05705	125.435	1.81384	0.506187	3.58334	0.000339226	0.00217001	58.129	35.0425	73.033	161.839	122.507	302.057
RS17000|ompL	261.667	2.02777	0.566056	3.58227	0.000340624	0.00217658	86.6236	51.8629	169.844	245.615	309.735	706.319
RS21615|tssK	2106.47	2.29532	0.640995	3.58087	0.00034245	0.00218587	408.043	201.845	1527.75	4676.2	2279.1	3545.91
RS19055|yjfK	256.551	1.63925	0.457944	3.5796	0.000344125	0.00219417	131.075	85.5037	157.106	272.271	276.219	617.134
RS27375	3551.26	-0.900907	0.251745	-3.57864	0.000345382	0.0021998	4596.75	5301.23	3977.75	2703.67	2705.56	2022.61
RS06550|yehM	2319.77	1.88388	0.526615	3.57734	0.000347104	0.00220837	670.193	433.125	1862.34	4919.91	3238.35	2794.68
RS06410	545.752	1.43054	0.399947	3.57681	0.000347809	0.00221045	296.344	228.477	360.919	508.366	686.502	1193.91
RS03155|ydeQ	1059.24	2.17485	0.608634	3.57333	0.000352464	0.00223533	325.978	91.1105	733.727	1790.7	2097.65	1316.29
RS02630|ydbL	390.061	0.96878	0.271115	3.57332	0.000352486	0.00223533	258.731	220.067	311.664	484.566	501.586	563.753
RS21760|paoA	214.931	1.65167	0.462272	3.57293	0.000353009	0.00223589	78.6451	68.6833	163.05	279.887	250.793	448.529
RS09925	620.733	-1.4277	0.399616	-3.57269	0.000353335	0.00223589	893.59	1253.12	568.129	409.358	375.612	224.59
RS21595|tssA	1092.11	2.20215	0.616738	3.57065	0.000356103	0.00225097	205.161	135.965	827.141	2459	1529.03	1396.36
RS19250|paeA	4756.32	-1.00229	0.280748	-3.57007	0.00035689	0.00225213	6862.64	6826.28	5345.85	3878.43	3249.91	2374.79
RS18740	1148.75	1.6105	0.451245	3.56902	0.000358325	0.00225213	423.999	319.588	955.373	1465.12	1464.31	2264.13
RS18780	926.915	1.73471	0.486074	3.56882	0.00035859	0.00225213	354.473	189.23	739.671	1797.37	1174.22	1306.53
RS05665|ybtE	1153.07	2.07041	0.580138	3.56883	0.000358583	0.00225213	294.064	178.016	856.864	2767.45	1708.17	1113.84
RS24010	845.844	2.63926	0.739499	3.56898	0.000358378	0.00225213	107.14	44.8544	548.597	2051.55	1382.25	940.673
RS07320|rbn	1120.06	-0.995615	0.27893	-3.56941	0.000357786	0.00225213	1322.15	1733.9	1419.05	884.404	784.739	576.122
RS02875|mcbR	2669.19	-1.13968	0.31937	-3.56852	0.000359007	0.00225233	3423.91	4992.86	2599.47	1953.5	1532.49	1512.89
RS15870	753.266	1.42351	0.399159	3.56627	0.000362094	0.00226685	382.967	256.511	586.812	883.452	916.492	1493.36
RS26710	288.177	1.36046	0.381463	3.56642	0.000361895	0.00226685	153.871	147.179	183.432	252.279	435.709	556.592
RS02465|ycjF	1330.24	1.66228	0.466316	3.56471	0.000364257	0.00227797	607.505	319.588	987.644	2913.11	1772.89	1380.74
RS13255|mlaF	4149.36	-1.00665	0.282563	-3.56257	0.000367246	0.00229177	4791.65	7172.5	4658.83	3069.23	2881.23	2322.71
RS23715|fimC	372.791	1.56585	0.43952	3.56265	0.000367135	0.00229177	133.355	144.375	286.187	396.982	484.25	791.598
RS01645|pdeG	662.761	1.77392	0.497982	3.56221	0.000367743	0.00229194	229.097	166.802	502.739	745.413	766.247	1566.27
RS05530	545.472	1.55737	0.437219	3.56199	0.000368054	0.00229194	321.419	137.367	370.26	690.197	649.519	1104.07
RS11770|gspI	88.2354	1.88576	0.529462	3.56164	0.000368541	0.00229253	25.0752	39.2476	48.4056	98.0556	100.548	218.08
RS27125	14961.4	-0.806189	0.226391	-3.56105	0.000369372	0.00229527	21267.2	18872.5	16968.3	12036.1	11232.5	9391.76
RS27650	2705.36	-0.817637	0.229768	-3.55853	0.00037294	0.00231254	3802.32	3167.84	3384.99	2131.52	2090.71	1654.8
RS17580|thiG	875.033	2.10546	0.591641	3.55868	0.000372727	0.00231254	175.527	186.426	626.725	2289.55	1274.77	697.205
RS20700|kefC	1823.6	1.20459	0.338614	3.5574	0.000374539	0.00231756	928.924	948.951	1431.79	3435.75	2310.3	1885.9
RS26520	61.0346	1.91082	0.537118	3.55755	0.000374336	0.00231756	21.6559	18.2221	36.5165	72.3517	82.0567	135.405
RS04735|msrC	7722.45	-1.34129	0.377117	-3.55671	0.000375533	0.00232126	8653.24	16600.3	7969.09	5203.61	4772	3136.45
RS05425	266.723	1.0935	0.307558	3.55542	0.000377383	0.00233024	168.688	154.187	187.678	299.879	337.472	452.435
RS14435|ugpC	3635.95	1.67616	0.471639	3.55391	0.000379555	0.00234119	1347.22	1009.22	2841.49	8283.31	4754.66	3579.77
RS24385|citF	340.155	1.67259	0.470722	3.55323	0.000380529	0.00234473	103.72	128.956	253.917	359.854	427.619	766.86
RS28525|ble	7595.59	-0.956575	0.269238	-3.55289	0.00038102	0.00234529	10793.8	9881.99	9399.18	6187.02	5520.91	3790.69
RS00250|kdsB	2067.8	-0.85576	0.240931	-3.55189	0.000382473	0.00235177	2708.13	2915.54	2366.78	1536.52	1657.31	1222.55
RS00110	841.645	1.42463	0.401127	3.55156	0.000382951	0.00235224	473.01	262.118	634.368	989.124	1054.02	1637.23
RS00490|hyaA	3662.59	1.00798	0.284015	3.54904	0.000386639	0.00237241	2483.59	2141.8	2671.65	6132.76	4941.89	3603.85
RS23345	423.577	2.03383	0.573321	3.54745	0.000388976	0.00237929	71.8064	95.3156	330.347	904.396	573.241	566.357
RS10025|norW	993.959	2.09377	0.590161	3.5478	0.00038846	0.00237929	219.978	159.794	750.711	2464.72	1284.01	1084.54
RS10805	120.849	2.04938	0.577698	3.54749	0.000388914	0.00237929	53.5698	22.4272	64.5408	157.079	109.794	317.681
RS27765	934.037	1.04447	0.294522	3.54631	0.000390667	0.0023832	526.58	489.193	812.704	1291.86	1154.57	1329.31
RS03640|malI	465.557	1.47205	0.415065	3.54657	0.000390288	0.0023832	210.86	168.204	360.07	481.71	629.872	942.626
RS07230|nudI	1402.77	-1.11652	0.314855	-3.54614	0.000390922	0.0023832	1454.36	2559.5	1746	996.74	946.541	713.479
RS16990	373.021	1.5743	0.443975	3.54592	0.000391241	0.0023832	215.419	82.7003	263.258	569.293	487.717	619.738
RS19525|nanX	978.156	1.16091	0.327569	3.54403	0.000394059	0.00239787	499.225	578.902	735.425	1078.61	1138.39	1838.38
RS12975|agaB	126.215	1.90198	0.536724	3.54367	0.000394595	0.00239865	26.215	72.8884	61.1439	131.375	162.958	302.708
RS24930	318.533	1.87733	0.529874	3.54298	0.000395638	0.0024025	157.29	77.0935	174.09	282.743	344.407	875.575
RS16210	1846.44	1.10388	0.311751	3.54089	0.000398773	0.00241903	1126.11	1100.33	1291.66	2178.17	1893.08	3489.28
RS11185|meaB	402.668	1.57574	0.44506	3.5405	0.000399362	0.0024201	223.398	88.3071	293.83	588.333	563.995	658.146
RS15700	2310.64	1.04501	0.295207	3.53993	0.000400239	0.0024216	1593.42	1170.42	1761.28	2865.51	2553	3920.23
RS20210|yjjA	1169.51	-0.858042	0.242399	-3.5398	0.000400436	0.0024216	1471.46	1648.4	1402.91	979.604	716.551	798.108
RS00655|rutC	414.008	1.8001	0.508635	3.53909	0.000401511	0.00242561	182.365	67.2816	303.172	663.541	528.168	739.519
RS21235|fhuA	3703.68	-0.81423	0.230121	-3.53827	0.000402754	0.00242837	5611.15	4415.36	4139.1	2789.35	2747.16	2519.96
RS08035	503.063	1.60353	0.4532	3.53824	0.000402797	0.00242837	235.935	151.384	359.22	571.197	543.192	1157.45
RS22100|flgE	783.77	2.11092	0.596679	3.53778	0.000403507	0.00243016	201.742	113.538	567.28	1904.94	1225.07	690.044
RS09850|nrdE	1034.27	0.959704	0.271326	3.53709	0.000404567	0.00243404	631.44	720.474	755.807	1173.81	1199.65	1724.46
RS22215|flhA	1398.74	2.09949	0.59369	3.53634	0.000405709	0.00243841	266.709	217.264	1102.29	3073.04	2054.88	1678.24
RS05525	639.546	1.56856	0.444182	3.53134	0.000413456	0.00248243	247.333	213.058	506.136	778.733	711.928	1380.09
RS15180|ghrB	2703.85	-0.727877	0.2062	-3.52995	0.000415638	0.00248555	3670.1	3425.76	3019.83	2141.99	2014.43	1951
RS25325	1002.61	2.30029	0.65162	3.5301	0.000415395	0.00248555	272.408	75.6918	665.789	2530.4	1201.96	1269.42
RS15685	448.637	1.17341	0.332416	3.52993	0.00041567	0.00248555	267.849	207.452	350.728	527.406	555.905	782.484
RS11575	119.539	2.19908	0.622895	3.53042	0.000414906	0.00248555	46.7311	15.4187	65.39	146.607	120.196	322.889
RS13980|argD	576.606	1.49645	0.423969	3.52962	0.000416158	0.00248593	247.333	239.691	417.817	773.973	516.61	1264.21
RS07900	692.752	1.28459	0.363998	3.52911	0.000416962	0.0024882	443.376	270.528	495.096	906.3	732.731	1308.48
RS16915|yihF	941.054	1.36328	0.386333	3.52875	0.000417521	0.002489	514.042	407.895	658.146	1016.73	1000.86	2048.65
RS22905|thiL	827.189	0.907648	0.25729	3.52772	0.000419158	0.00249622	537.978	510.219	676.829	966.276	1029.75	1242.08
RS11855|yghO	433.492	1.56666	0.444185	3.52703	0.000420242	0.00250014	196.043	147.179	312.513	649.261	376.767	919.191
RS11920|pitB	490.571	1.89024	0.536019	3.52644	0.00042118	0.00250318	157.29	100.922	366.014	571.197	554.749	1193.26
RS24895|odhB	6739.48	-1.08143	0.306787	-3.52501	0.00042347	0.00250916	12317.6	8263.02	6879.54	5101.75	4064.69	3810.21
RS06930|ccmF	1212.29	1.67756	0.475883	3.52516	0.000423226	0.00250916	401.204	309.776	1019.91	1892.57	1371.85	2278.45
RS25320	224.267	1.62546	0.461115	3.52506	0.000423388	0.00250916	100.301	70.085	157.955	495.99	227.678	293.594
RS06785|psuK	279.018	2.21355	0.628078	3.52432	0.000424566	0.00251312	112.839	25.2306	157.955	310.351	338.628	729.103
RS03685|rsxB	689.094	-0.94341	0.267712	-3.52397	0.000425137	0.00251397	1041.76	765.328	912.063	538.83	480.783	395.799
RS00045	829.998	2.87893	0.817835	3.52018	0.000431251	0.00254663	79.7849	22.4272	492.548	2058.21	1247.03	1079.98
RS10155|pphB	248.389	1.26073	0.358161	3.52001	0.000431528	0.00254663	134.494	121.948	181.733	249.423	369.833	432.905
RS17795|yjbF	129.211	2.04675	0.58173	3.51838	0.000434186	0.00255974	54.7096	18.2221	77.2791	211.343	125.974	287.735
RS03860|ribE	6343.49	-1.03828	0.295223	-3.51694	0.00043656	0.00257114	8371.71	10395	6830.28	4894.21	4459.95	3109.76
RS03525	155.614	1.55818	0.443182	3.51588	0.000438295	0.0025763	62.6881	86.9054	87.4697	177.071	164.113	355.438
RS18105|phnN	251.954	2.25855	0.642387	3.51587	0.000438314	0.0025763	53.5698	39.2476	167.297	697.813	351.341	202.456
RS13205|rpmA	19819.4	-1.34921	0.383781	-3.51559	0.000438784	0.00257648	32074.7	27997.6	25323.8	13195.6	14675.4	5649.25
RS19725	663.104	2.08624	0.593614	3.51448	0.00044062	0.00258468	137.914	100.922	518.025	1477.5	908.402	835.865
RS16885|rrf	77.5021	2.35923	0.671601	3.51284	0.000443343	0.00259805	10.2581	18.2221	46.7071	111.383	78.5895	199.852
RS07525|purF	1997.46	-0.824131	0.23468	-3.51172	0.000445225	0.00260451	2827.8	2141.8	2689.48	1397.53	1332.55	1595.56
RS04280|astE	406.729	1.53164	0.436158	3.51165	0.000445332	0.00260451	226.817	133.162	266.655	440.774	447.267	925.701
RS20705|folA	2987.36	-0.976304	0.278183	-3.50958	0.000448816	0.00262226	4423.5	3620.59	3838.48	2375.23	2201.66	1464.72
RS14750	1031.32	1.748	0.498179	3.50878	0.000450172	0.00262757	410.322	239.691	768.545	1206.18	1093.32	2469.84
RS15760|ligB	1126.18	1.3276	0.378909	3.50376	0.000458746	0.00267496	659.935	402.288	861.959	1273.77	1392.65	2166.48
RS01365	92.626	1.90798	0.544706	3.50277	0.000460448	0.00268221	37.6129	37.8459	41.6118	72.3517	124.819	241.515
RS08030	1410.61	0.987609	0.281974	3.50249	0.000460934	0.00268238	938.042	818.593	1080.21	1427.04	1932.38	2267.38
RS01130|ldtC	2249.93	-1.07789	0.307781	-3.50214	0.000461528	0.00268318	3195.95	3579.94	2384.61	1900.18	1242.41	1196.51
RS05070|araG	898.083	1.17461	0.335518	3.50088	0.000463723	0.00269088	492.387	417.707	743.068	977.7	1223.92	1533.72
RS01665|ymgG	1174.89	-1.05067	0.300118	-3.50085	0.000463771	0.00269088	1358.62	1509.63	1884.42	832.996	908.402	555.29
RS18440	731.215	1.24798	0.356509	3.50056	0.000464276	0.00269115	514.042	312.579	473.016	799.676	861.017	1426.96
RS09665|hxlA	452.03	1.42987	0.408507	3.50025	0.000464826	0.00269168	192.623	163.999	376.205	810.148	503.897	665.307
RS09750	44.9536	2.11382	0.604173	3.4987	0.000467525	0.00270464	10.2581	18.2221	22.0797	53.3118	57.7864	108.064
RS21740|dpaA	3068.37	-0.782398	0.223657	-3.4982	0.000468406	0.00270706	4210.36	3668.25	3762.05	2458.05	2396.98	1914.55
RS09180|yphB	535.989	1.35969	0.388741	3.49767	0.000469343	0.00270714	233.656	269.126	398.285	1091.94	516.61	706.319
RS26505	78.8239	2.04908	0.585837	3.4977	0.000469292	0.00270714	36.4731	19.6238	35.6673	59.9757	121.351	199.852
RS01000|yceD	45442	-1.07782	0.308227	-3.49684	0.000470798	0.00271287	61745.5	69999.5	53260.6	34760.2	33565.8	19320.6
RS06500|yehC	258.178	1.67177	0.478137	3.49642	0.000471543	0.0027145	100.301	74.2901	194.472	277.983	336.317	565.706
RS06940|ccmD	405.711	1.60317	0.458605	3.49575	0.000472727	0.00271864	191.484	89.7088	320.156	590.237	566.307	676.373
RS13525|accB	2680.51	-0.971791	0.278114	-3.49422	0.000475457	0.00272772	4448.58	3001.04	3202.41	2152.46	1552.14	1726.41
RS20135|hpaB	649.169	1.5666	0.448324	3.49435	0.00047522	0.00272772	264.43	242.494	475.564	815.86	592.888	1503.78
RS13360|nanK	1322.13	1.51115	0.432489	3.49408	0.000475701	0.00272772	594.967	414.903	1048.79	2661.78	1941.62	1270.72
RS22955|yajQ	6543.98	-0.965524	0.276514	-3.49177	0.000479834	0.00273804	8212.14	10156.7	7597.13	5152.2	4815.92	3329.79
RS16180|yieF	3005.89	-0.818979	0.234532	-3.49197	0.000479479	0.00273804	3618.81	4122.4	3768.84	2536.12	2171.61	1817.55
RS20875|ilvI	910.035	1.43161	0.409976	3.49194	0.000479526	0.00273804	372.709	330.801	771.942	1527	954.631	1503.12
RS25350	479.149	1.85769	0.531937	3.49231	0.000478869	0.00273804	189.204	88.3071	343.085	484.566	640.273	1129.46
RS03040|bdm	757.045	-1.10058	0.315151	-3.49224	0.000478984	0.00273804	993.891	1139.58	963.016	511.222	609.069	325.492
RS15345	477.852	1.64764	0.472474	3.48727	0.000487987	0.00278186	202.881	133.162	356.673	497.894	584.798	1091.7
RS23090|ybaY	11061.2	-1.08955	0.31286	-3.48256	0.000496652	0.0028285	14487.8	19832.7	10830.1	7562.65	8008.04	5645.99
RS12390	760.816	1.5015	0.431248	3.48176	0.000498131	0.00282869	291.785	260.716	637.765	917.724	940.762	1516.14
RS10470|sdaB	1335.74	1.1965	0.3436	3.48226	0.000497208	0.00282869	757.956	571.894	1103.14	2335.25	1761.33	1484.9
RS14110|hofQ	393.032	1.48704	0.42709	3.48179	0.000498066	0.00282869	204.021	187.828	228.44	401.742	388.325	947.834
RS15310|yiaN	932.752	2.01519	0.578897	3.48108	0.000499399	0.00282872	278.107	133.162	697.21	2276.22	1123.37	1088.45
RS11435|yggM	395.572	1.69076	0.485715	3.48098	0.000499583	0.00282872	167.548	120.546	272.6	435.062	389.48	988.195
RS06965|napB	126.329	1.82601	0.524497	3.48145	0.000498714	0.00282872	44.4516	42.051	79.8268	158.031	117.884	315.728
RS10750|ygeG	268.009	1.06213	0.305438	3.4774	0.000506302	0.002864	156.15	144.375	219.099	395.078	334.005	359.344
RS23130|tomB	13426.5	-1.28956	0.37103	-3.47561	0.000509691	0.00288039	17094.5	27494.3	12582.9	9777.95	7906.33	5703.28
RS01660|ymgD	1254.92	-0.73291	0.210988	-3.4737	0.000513338	0.00289821	1550.11	1456.37	1693.35	958.66	997.393	873.622
RS19935|fimD	1521.34	1.17884	0.339459	3.47271	0.00051524	0.00290615	940.321	720.474	1135.41	1750.72	1650.38	2930.73
RS02545|abgA	370.436	1.5298	0.440568	3.47235	0.000515932	0.00290726	160.709	142.973	267.505	395.078	406.816	849.535
RS06325|yegL	278.744	1.66617	0.480097	3.47049	0.000519515	0.00292464	112.839	63.0765	223.345	351.286	441.488	480.427
RS05750|virB9	580.62	2.06969	0.596597	3.46916	0.000522098	0.00293355	191.484	63.0765	414.42	814.908	684.191	1315.64
RS05275|fliJ	106.534	2.11043	0.608306	3.46936	0.000521698	0.00293355	41.0322	18.2221	60.2947	109.48	117.884	292.292
RS09890|emrR	2622.16	-0.962955	0.277642	-3.46834	0.000523691	0.00293969	2876.81	3823.84	3696.66	1975.39	2017.9	1342.33
RS20675|fixB	1269.25	2.45462	0.707873	3.46759	0.000525141	0.00294501	272.408	67.2816	833.935	3229.17	1794.85	1417.85
RS11915|yghT	180.124	1.74095	0.502174	3.46682	0.000526647	0.00295063	72.9462	47.6578	127.383	180.879	245.014	406.866
RS14730|rbbA	4351.41	1.26389	0.364642	3.46612	0.000528029	0.00295079	1923.95	2060.5	3689.86	8187.16	5285.14	4961.81
RS08070|evgA	6739.1	-1.16896	0.337244	-3.46621	0.000527846	0.00295079	8436.68	11729.4	7820.47	4717.14	5069.02	2661.88
RS12675|ygjI	667.764	1.19706	0.345369	3.46604	0.000528184	0.00295079	345.354	305.571	564.732	775.877	872.574	1142.48
RS06760|nupX	586.362	1.58193	0.456559	3.4649	0.000530428	0.0029605	210.86	204.648	464.524	678.773	654.142	1305.22
RS21325|map	6194.48	-0.869808	0.251071	-3.46439	0.000531429	0.00296327	8159.71	8494.3	7366.99	5177.9	4543.17	3424.83
RS10175	551.86	-1.21323	0.350251	-3.4639	0.000532413	0.00296594	540.257	1091.92	681.924	282.743	343.251	371.061
RS10340|ygcS	303.131	1.55226	0.448206	3.46328	0.00053364	0.00296714	101.441	152.785	208.059	299.879	369.833	686.789
RS08200	79.4577	-1.97008	0.568842	-3.46331	0.00053357	0.00296714	126.516	199.041	54.3501	32.3679	35.8276	28.6433
RS05970	179.11	1.27383	0.36787	3.46271	0.000534761	0.00297056	121.957	75.6918	116.343	210.391	229.99	320.285
RS21170	224.321	1.71515	0.495421	3.462	0.000536185	0.00297565	124.236	70.085	119.74	229.431	223.055	579.377
RS02225|rluB	3731.88	-0.949205	0.27435	-3.45984	0.000540506	0.00299679	5897.24	4233.13	4619.76	2879.79	2782.99	1978.34
RS14625	6006.94	2.3515	0.679878	3.45871	0.000542763	0.00300647	996.171	458.356	4449.07	13734.4	8246.12	8157.49
RS23630|glxK	2009.22	2.03095	0.587294	3.45815	0.000543898	0.00300727	486.688	305.571	1576.15	4647.64	3040.72	1998.52
RS28805	575.528	-0.805459	0.232929	-3.45795	0.000544293	0.00300727	720.343	653.192	822.046	416.022	433.398	408.168
RS12940|agaV	138.013	1.64227	0.474937	3.45788	0.000544445	0.00300727	66.1074	74.2901	61.1439	139.943	146.777	339.814
RS17875|lexA	6291.73	-1.05277	0.304873	-3.45315	0.000554081	0.00305761	8408.18	10944.5	6119.49	4782.83	4090.12	3405.3
RS02300|pyrF	1013.41	-0.890265	0.257917	-3.45174	0.000556975	0.00306805	1425.87	1019.04	1503.97	678.773	726.953	725.848
RS05260|fliG	238.795	1.56103	0.452247	3.45172	0.000557019	0.00306805	128.796	63.0765	169.844	295.119	293.555	482.38
RS18555	835.114	1.17368	0.340093	3.45105	0.000558415	0.00307285	482.128	417.707	638.614	850.132	1055.18	1566.92
RS12510	1273.2	1.65366	0.479247	3.45054	0.000559466	0.00307287	492.387	281.742	1066.62	2432.35	1734.75	1631.37
RS26120	1156.72	-0.876128	0.253901	-3.45066	0.000559208	0.00307287	1365.46	1829.22	1298.46	892.02	792.829	762.303
RS10280	873.595	1.63797	0.475199	3.44691	0.00056703	0.00311151	437.677	264.921	571.526	932.004	813.632	2221.81
RS26315|ybjT	1614.64	0.741074	0.215032	3.44634	0.000568236	0.00311521	1168.28	1100.33	1357.05	1980.15	1937	2145
RS28680	493.04	1.85406	0.538109	3.44551	0.000569989	0.0031219	161.849	89.7088	388.094	945.332	501.586	871.669
RS00715	331.012	1.47233	0.427484	3.44416	0.000572827	0.00313452	124.236	168.204	233.536	354.142	370.989	734.962
RS09195|yphE	580.33	1.51064	0.43898	3.44126	0.00057902	0.0031625	300.903	158.392	444.143	665.445	741.977	1171.12
RS15000|pdeH	206.861	1.55273	0.451177	3.4415	0.000578498	0.0031625	109.419	71.4867	134.177	221.815	232.301	471.964
RS13020|yraQ	1037.8	1.89202	0.550001	3.44002	0.000581664	0.00317399	216.559	305.571	798.268	2615.13	1272.46	1018.79
RS02925	257.019	1.72999	0.503011	3.43927	0.000583294	0.00317993	96.8816	63.0765	196.17	292.263	324.759	568.961
RS17835|malK	406.504	1.89153	0.550197	3.43792	0.000586197	0.00319279	143.613	100.922	272.6	464.574	336.317	1121
RS11780|gspG	108.721	1.92726	0.560654	3.43753	0.00058705	0.00319447	46.7311	26.6323	61.9931	124.711	105.171	287.084
RS17185|cpxP	54375.2	-1.32211	0.384721	-3.43654	0.000589191	0.00320315	71320.8	114059	47665.1	38652.9	31834.5	22718.7
RS26150|deoR	1863.65	-0.931189	0.271074	-3.43518	0.000592159	0.00321276	2076.69	3076.73	2181.65	1221.41	1471.24	1154.2
RS18475	874.419	0.759019	0.220968	3.43498	0.000592603	0.00321276	620.042	595.723	732.028	1094.8	1072.52	1131.41
RS17005|yihO	498.175	1.37348	0.399806	3.43537	0.000591735	0.00321276	299.763	242.494	290.434	587.381	451.89	1117.09
RS23565|tesA	1982.6	-1.18585	0.345354	-3.43371	0.000595376	0.00322481	2606.69	3620.59	2035.58	1406.1	1397.27	829.355
RS21605|tssH	3013.91	2.23638	0.651436	3.43299	0.000596956	0.00323039	592.687	323.793	2247.89	7633.1	4443.77	2842.2
RS24765|kdpA	843.081	2.47288	0.72039	3.43269	0.000597622	0.00323101	100.301	70.085	600.399	2196.25	1127.99	963.458
RS12905|garL	2579.5	-3.76623	1.09758	-3.43139	0.000600499	0.00324358	692.988	11683.2	2041.53	262.751	269.285	527.298
RS16065|dgoD	362.684	1.30631	0.380902	3.42952	0.000604643	0.00326296	215.419	158.392	252.219	335.102	517.766	697.205
RS12680|ygjJ	1305.2	1.8491	0.539446	3.42778	0.000608549	0.00327619	458.193	187.828	1053.88	1934.46	1878.06	2318.81
RS04310|ydjX	523.972	1.60761	0.469077	3.42718	0.000609877	0.00327619	212	194.836	369.411	495.99	570.929	1300.67
RS15920|uhpT	1246.03	2.09229	0.610499	3.42718	0.000609887	0.00327619	427.419	197.64	794.022	3815.6	1218.14	1023.35
RS17450|yijD	1863.1	-1.01959	0.29742	-3.42813	0.000607751	0.00327619	2361.63	3165.04	1959.15	1348.98	1371.85	971.921
RS24280|entC	687.661	1.88271	0.54928	3.4276	0.000608936	0.00327619	247.333	102.324	529.065	1472.74	849.46	925.05
RS21295|dgt	2267.23	-0.938523	0.274097	-3.42406	0.000616926	0.00330821	2630.62	3718.71	2590.97	1788.8	1300.19	1574.08
RS22135	644.861	1.80353	0.526726	3.42404	0.000616976	0.00330821	189.204	128.956	541.803	1229.98	997.393	781.833
RS28320	1994.05	1.65083	0.482386	3.42221	0.000621137	0.00332748	669.053	504.612	1714.58	4041.22	2447.83	2587.01
RS22290	555.587	1.75393	0.512769	3.4205	0.000625061	0.00334545	249.613	117.743	394.038	575.005	654.142	1342.98
RS23310	2315.27	2.317	0.67768	3.41902	0.000628472	0.00336064	332.817	242.494	1745.15	5730.06	3453.31	2387.81
RS02145|yciB	2301.21	-0.972905	0.284583	-3.4187	0.000629213	0.00336153	3470.64	2964.6	2710.71	1789.75	1748.62	1122.95
RS20590|ribF	3775.57	-0.817789	0.239387	-3.41617	0.000635077	0.0033865	4653.74	5521.3	4278.37	2994.03	2900.88	2305.14
RS26740	229.394	1.90992	0.55912	3.41594	0.000635619	0.0033865	58.129	56.068	174.09	249.423	286.62	552.035
RS22495|prpB	198.702	1.54399	0.451977	3.41607	0.000635316	0.0033865	119.677	60.2731	123.986	223.719	232.301	432.254
RS29340	7762.12	2.19048	0.641395	3.41519	0.000637383	0.00338974	1464.62	721.876	6181.48	11855.2	13240	13109.5
RS19105|ulaA	653.307	1.47624	0.43223	3.41541	0.000636872	0.00338974	429.698	182.221	423.761	731.133	790.518	1362.51
RS17405|eptC	3211.2	-0.684796	0.200557	-3.41447	0.000639072	0.00339565	4219.48	4008.86	3649.95	2644.64	2362.31	2381.95
RS23995	2039.23	2.25365	0.660181	3.41369	0.000640899	0.0033992	405.763	176.614	1537.09	4648.6	3145.89	2321.41
RS10080|hycD	1548.72	2.43577	0.713493	3.41387	0.00064047	0.0033992	206.301	114.939	1126.92	3697.55	2439.74	1706.88
RS24245|entF	1946.65	1.76116	0.516075	3.4126	0.000643452	0.0034089	569.892	420.51	1668.72	3948.88	2695.16	2376.75
RS05455|aztB	409.143	1.33074	0.389969	3.41242	0.000643891	0.0034089	257.591	137.367	302.323	447.438	583.642	726.499
RS00915|flgA	323.409	1.33954	0.392665	3.41142	0.000646263	0.00341838	159.57	163.999	225.893	329.391	376.767	684.836
RS07000|eco	3089.06	-0.924396	0.271107	-3.40971	0.000650326	0.00343677	3991.52	4188.28	3957.37	2349.53	2506.77	1540.88
RS21000|coaE	1693.05	-0.86168	0.252767	-3.40899	0.000652034	0.00344269	2042.49	2597.35	1912.45	1316.61	1266.68	1022.7
RS14885|hutW	436.752	1.5051	0.441614	3.40818	0.000653981	0.00344987	213.14	189.23	280.243	431.254	440.332	1066.31
RS05685	130.154	1.41151	0.41436	3.40648	0.000658073	0.00346833	59.2687	77.0935	77.2791	130.423	174.515	262.347
RS01035|fabF	19555.1	-0.9682	0.284308	-3.40546	0.000660531	0.00347315	25722.6	28090.1	23830	16403.8	13930	9354
RS06245|wzc	620.678	1.31099	0.384978	3.40536	0.000660763	0.00347315	304.322	323.793	441.595	631.173	689.969	1333.22
RS04195|hxpB	2433.15	-1.00363	0.294678	-3.40584	0.00065962	0.00347315	3193.67	3847.67	2698.82	1880.19	1798.31	1180.24
RS08620|hyfJ	238.117	2.02613	0.595028	3.4051	0.000661402	0.0034734	76.3655	30.8374	173.241	288.455	320.137	539.667
RS02025	950.935	-1.50438	0.441883	-3.40447	0.00066292	0.00347826	1674.34	1609.15	934.143	546.446	698.06	243.468
RS24020	2285.1	1.89502	0.556681	3.40414	0.00066373	0.00347939	516.322	448.544	1938.77	4662.88	3549.24	2594.83
RS28545	2077.14	-1.0473	0.307777	-3.40277	0.000667054	0.0034911	2676.21	3174.85	2546.81	1615.54	1545.21	904.218
RS17030|yihT	476.664	1.55962	0.458342	3.40273	0.000667154	0.0034911	219.978	114.939	388.094	841.564	566.307	729.103
RS25090|aroG	8632.18	-1.01645	0.298774	-3.40208	0.000668757	0.00349637	10845	13454.9	10358.8	6491.66	6715.93	3926.74
RS01260	541.763	1.29607	0.381195	3.40001	0.000673827	0.00351807	306.602	277.537	356.673	591.189	545.503	1173.07
RS08235	942.082	-1.85102	0.544435	-3.3999	0.000674106	0.00351807	1833.91	1589.53	1001.23	486.47	618.314	123.036
RS24255|fepC	387.401	1.33206	0.391961	3.39844	0.00067771	0.00353373	182.365	148.58	328.648	497.894	480.783	686.138
RS08465|eutP	163.161	2.07934	0.612105	3.39702	0.00068123	0.00354893	51.2903	30.8374	104.454	154.223	173.359	464.803
RS14635	3843.97	2.1464	0.633336	3.38904	0.000701386	0.00365069	858.257	421.912	2968.03	9288.62	5505.89	4021.13
RS01430	1898.9	2.24464	0.662554	3.38787	0.000704384	0.00365707	381.828	222.87	1379.13	5037.01	2979.47	1393.11
RS26335|hcp	369.697	1.95098	0.57588	3.38783	0.000704482	0.00365707	131.075	74.2901	249.671	374.134	351.341	1037.67
RS20870	64.5556	1.64308	0.484966	3.38804	0.000703939	0.00365707	39.8924	16.8204	36.5165	94.2476	102.86	96.9968
RS22645|yaiP	481.052	1.57654	0.465456	3.3871	0.000706364	0.0036636	158.43	218.665	347.331	582.621	442.644	1136.62
RS27295	13396.1	-1.05923	0.31285	-3.38574	0.000709865	0.0036785	17793.2	21706.7	14812.1	10749.9	9335.97	5978.65
RS08380|amiA	2346.86	-1.07889	0.318691	-3.38537	0.000710812	0.00368016	3276.88	3766.37	2512.84	1511.77	1940.47	1072.82
RS08245	323.518	1.1524	0.34049	3.38454	0.000712986	0.00368816	215.419	128.956	256.465	448.39	457.668	434.207
RS18095|phnP	1392.44	2.20399	0.65155	3.38268	0.00071781	0.00370984	242.774	156.99	1088.7	3326.27	1868.81	1671.08
RS09405|pssA	9314.79	-0.921078	0.272328	-3.38224	0.000718966	0.0037105	11448	13708.6	11416.1	7349.41	7252.19	4714.43
RS19685	179.358	1.78506	0.527788	3.38215	0.000719202	0.0037105	84.344	40.6493	116.343	256.087	159.49	419.234
RS22590|mhpC	423.415	1.98384	0.586671	3.38152	0.00072085	0.00371573	142.473	50.4612	318.458	583.573	547.815	897.708
RS14300	283.948	1.61727	0.478344	3.38098	0.000722283	0.00371812	99.1612	109.333	209.758	323.679	291.243	670.514
RS29015	106.818	1.9618	0.580265	3.38087	0.00072258	0.00371812	33.0537	16.8204	79.8268	161.839	156.023	193.343
RS29070	523.698	1.2031	0.35597	3.37977	0.000725466	0.0037297	294.064	210.255	445.841	776.829	612.536	802.664
RS19955|gntP	730.978	1.38267	0.409413	3.37719	0.000732294	0.0037615	376.129	277.537	561.335	730.181	899.156	1541.53
RS00065|lysB	856.263	2.26595	0.671007	3.37694	0.000732976	0.00376171	124.236	86.9054	671.734	1779.28	1314.06	1161.36
RS23115|ylaC	9075.9	-0.992384	0.293954	-3.37599	0.000735511	0.00376813	12161.5	14374.4	9703.2	6941	6819.95	4455.34
RS06450|yegV	435.065	1.73188	0.512986	3.37609	0.00073525	0.00376813	125.376	130.358	347.331	689.245	387.169	930.908
RS16525|wecA	3114.01	-0.900503	0.266954	-3.37326	0.000742851	0.00380241	3452.4	5224.14	3490.3	2200.06	2301.05	2016.1
RS05630|ybtQ	2078.48	2.22696	0.660245	3.37293	0.000743732	0.0038036	455.913	211.657	1526.05	5262.63	3322.72	1691.91
RS21155|panC	3720.97	-0.923985	0.273985	-3.37239	0.00074519	0.00380774	5268.08	5004.07	4347.16	3054	2763.34	1889.16
RS23330	1464.38	2.10846	0.625727	3.36962	0.00075272	0.00384287	272.408	220.067	1160.04	3582.36	2117.29	1434.12
RS19375|pyrL	217.618	1.11057	0.329607	3.36936	0.000753423	0.00384311	157.29	95.3156	159.654	287.503	299.333	306.614
RS04435|ydjL	379.705	1.54078	0.457372	3.36877	0.000755033	0.00384798	201.742	165.401	215.702	323.679	416.062	955.646
RS12555	3471.57	1.67878	0.498506	3.36763	0.000758176	0.00386064	1191.07	841.02	2923.87	7670.23	4340.91	3862.29
RS25405	664.825	1.43235	0.42554	3.36596	0.000762772	0.00388068	286.086	211.657	579.169	1180.47	782.428	949.136
RS09685	2025.6	2.18639	0.649839	3.36451	0.000766806	0.00389444	388.666	218.665	1580.4	4785.68	3063.83	2116.35
RS26215|ybjN	2244.09	-0.767567	0.228125	-3.36467	0.000766349	0.00389444	2607.82	3016.46	2856.78	1720.26	1858.41	1404.83
RS26645	2075.83	-0.821564	0.244252	-3.36359	0.00076937	0.00390409	2605.55	2666.03	2681.84	1799.27	1486.27	1216.04
RS01390	72.851	2.26284	0.672849	3.36307	0.000770796	0.00390794	37.6129	11.2136	26.3258	58.0717	93.6139	210.268
RS12960|nagA	946.932	1.42798	0.425061	3.35947	0.000780911	0.00395239	338.516	339.211	860.261	1300.43	1242.41	1600.77
RS01145|lolC	2282.56	-0.994261	0.295955	-3.3595	0.00078085	0.00395239	2867.7	3878.5	2371.87	1733.58	1619.17	1224.5
RS11550	84.8973	1.56905	0.467136	3.35887	0.000782607	0.00395756	50.1505	29.4357	48.4056	84.7276	135.22	161.444
RS00985|rne	13697.1	-0.869094	0.258774	-3.35851	0.000783642	0.00395759	18871.4	18655.2	15579.8	11568.7	9970.46	7537.1
RS24430|crcB	1099.56	-1.06298	0.316515	-3.3584	0.000783962	0.00395759	1221.85	1946.96	1292.51	764.453	828.657	542.921
RS06765|rihB	242.663	1.51913	0.452439	3.35766	0.000786061	0.00396478	93.4623	112.136	170.693	232.287	294.711	552.686
RS20145|hpaX	509.92	0.973106	0.290064	3.3548	0.000794233	0.00399927	308.881	332.203	391.491	568.341	609.069	849.535
RS02020	680.597	-1.35212	0.403041	-3.35479	0.000794263	0.00399927	1219.57	1066.69	647.106	420.782	501.586	227.845
RS13075	509.628	0.906067	0.270214	3.35315	0.000798972	0.00401953	344.215	305.571	413.571	699.717	561.684	733.009
RS27155	4543.63	1.52089	0.454024	3.34981	0.000808682	0.00406178	1848.73	1288.16	3906.42	9214.37	6051.39	4952.69
RS07145|inaA	2900.87	-0.702912	0.209838	-3.34978	0.000808756	0.00406178	3733.93	3476.22	3571.82	2473.28	1965.89	2184.05
RS26695	280.945	1.59924	0.477825	3.34692	0.00081714	0.00410038	99.1612	89.7088	228.44	360.806	313.202	594.349
RS22685|iprA	195.508	2.11051	0.630627	3.34668	0.000817845	0.00410041	70.6666	22.4272	126.534	194.207	250.793	508.419
RS24760|kdpB	719.842	1.93495	0.578372	3.34551	0.000821307	0.00411425	174.387	119.145	600.399	1528.91	870.263	1025.95
RS11590|agn43	2410.21	0.812263	0.242822	3.34509	0.000822552	0.0041147	1493.12	1899.3	1855.55	2973.08	2681.29	3558.93
RS09615	5087.41	-0.896656	0.268062	-3.34495	0.000822959	0.0041147	5549.61	7026.72	7280.37	3760.38	4153.69	2753.67
RS18030|nrfE	1403.03	2.10305	0.628757	3.34477	0.0008235	0.0041147	354.473	149.982	1083.61	3361.5	1871.12	1597.52
RS02255|cysB	9848.82	-1.12792	0.337293	-3.34403	0.000825716	0.00412226	12611.7	18067.9	9862	7105.7	7043	4402.61
RS23320	1897.71	2.39622	0.71663	3.34373	0.000826605	0.00412319	341.935	127.555	1346.86	5134.11	2618.88	1816.9
RS07460|yfcD	2862.12	-1.04755	0.313377	-3.34277	0.000829451	0.00413387	3490.02	4936.79	3146.36	2195.3	2045.64	1358.61
RS12665|ebgA	1407.38	0.891349	0.266707	3.34205	0.000831634	0.00413772	936.902	996.609	1025.01	1664.09	1498.98	2322.71
RS06375|baeR	1648.84	-0.67973	0.203382	-3.34213	0.000831393	0.00413772	2127.98	2070.31	1892.06	1284.24	1339.49	1178.93
RS05855|yeeN	4944.52	-0.992048	0.296862	-3.34179	0.000832413	0.00413808	5580.38	8049.96	6110.99	4126.9	3308.85	2490.02
RS13890|rpsL	23372.8	-1.05414	0.315602	-3.3401	0.000837469	0.00415969	31069.4	36497.5	27085.9	18972.3	16629.8	9982.2
RS21330|rpsB	24814.1	-0.835725	0.250332	-3.33847	0.000842397	0.00417954	32992.2	32412.9	30014	19840.5	20053	13571.7
RS27550	156.756	1.58047	0.473435	3.33831	0.00084289	0.00417954	60.4085	64.4782	110.399	178.975	167.581	358.693
RS22715|ddlA	4158.14	-0.878754	0.263325	-3.33715	0.00084642	0.00419212	5556.45	6325.87	4278.37	3411.95	2795.71	2580.5
RS11280|glpX	331.131	1.80223	0.540118	3.33673	0.000847687	0.00419212	100.301	72.8884	268.354	363.662	447.267	734.311
RS10045|ascF	493.826	1.30891	0.392297	3.33654	0.000848287	0.00419212	251.892	176.614	422.063	849.18	579.02	684.185
RS06475|rcnR	723.294	-1.00783	0.302034	-3.3368	0.000847484	0.00419212	852.558	1162.01	883.19	411.262	620.626	410.121
RS22425|yahG	2047.64	2.17748	0.652739	3.33591	0.00085022	0.00419814	359.032	234.084	1629.65	4677.15	3269.55	2116.35
RS15605|radC	1843.86	-0.786305	0.235888	-3.33338	0.00085797	0.00423285	1991.2	2671.64	2339.6	1441.32	1411.14	1208.23
RS10030|hypF	2973.35	2.07063	0.621227	3.33313	0.000858737	0.00423307	708.945	417.707	2302.24	7487.45	4481.91	2441.84
RS11760|gspK	666.96	1.91883	0.575842	3.33222	0.000861571	0.00424347	142.473	175.213	518.025	1592.69	1055.18	518.184
RS23325	2451.02	2.493	0.748431	3.33097	0.000865438	0.00425647	270.129	158.392	1788.46	6189.88	3351.61	2947.66
RS03360|marA	1419.93	-1.25648	0.37722	-3.3309	0.000865661	0.00425647	2058.45	2701.08	1246.66	1120.5	716.551	676.373
RS17735|sorE	289.58	1.56952	0.471273	3.33039	0.00086724	0.00426066	111.699	192.033	135.026	276.079	303.956	718.687
RS14875|chuA	1157.17	1.15609	0.347227	3.32951	0.000869986	0.00427057	556.214	584.509	1008.87	1396.58	1368.38	2028.47
RS04680|rlmA	1298.29	-0.857394	0.257794	-3.32589	0.000881374	0.00432286	1775.78	1533.46	1708.63	1019.59	1035.53	716.734
RS15770|rpoZ	6898.1	-1.17524	0.353483	-3.32473	0.000885038	0.0043372	10342.4	10507.1	7835.76	5695.79	4499.25	2508.24
RS21070|yacH	1035.82	0.778318	0.234124	3.32438	0.00088615	0.00433831	632.58	805.978	850.07	1334.7	1311.75	1279.84
RS04935|yecN	2869.14	-1.12284	0.337802	-3.32396	0.000887482	0.00433831	3413.65	5226.94	3156.55	2166.74	2001.72	1249.24
RS20280|rimI	625.697	-0.888137	0.26718	-3.32411	0.000887016	0.00433831	858.257	731.687	846.673	537.878	407.972	371.712
RS26110|dgcI	586.838	1.36866	0.411885	3.32292	0.000890802	0.0043476	298.623	285.947	398.285	553.11	641.429	1343.63
RS10800	499.089	1.44751	0.435617	3.3229	0.000890866	0.0043476	267.849	142.973	391.491	586.429	613.691	992.101
RS29365|tnpA	1495.77	1.14287	0.344073	3.3216	0.000895025	0.00436427	846.859	618.15	1330.73	1771.66	2180.86	2226.37
RS05140|uvrC	6083.78	-0.731334	0.220278	-3.32005	0.000900013	0.00437767	7766.49	7778.03	7235.36	5049.39	4843.65	3829.74
RS07865	776.907	1.21658	0.366423	3.32017	0.000899633	0.00437767	450.215	365.844	585.962	892.02	804.386	1563.01
RS20310|yjjV	854.677	0.715591	0.215517	3.32034	0.000899076	0.00437767	656.515	612.543	670.884	1083.37	1136.08	968.666
RS19975|yjiC	245.736	1.51818	0.457324	3.3197	0.000901138	0.00437951	109.419	103.726	168.146	256.087	253.104	583.933
RS19940|fimF	384.441	1.39822	0.421269	3.31907	0.000903166	0.00438574	143.613	224.272	266.655	413.166	417.218	841.724
RS23625|ybbY	561.533	1.50815	0.45463	3.31731	0.000908873	0.00440616	215.419	406.493	255.615	655.925	499.274	1336.47
RS23885|quuD	266.429	1.68837	0.50895	3.31737	0.000908706	0.00440616	103.72	88.3071	185.979	242.759	298.178	679.628
RS24230|fepA	718.956	1.44284	0.435018	3.31673	0.000910786	0.00441178	402.344	200.443	556.24	955.804	777.805	1421.1
RS16125|rpmH	5945.66	-1.31811	0.397543	-3.31564	0.000914326	0.00441924	10048.3	8924.62	6488.05	3878.43	4580.15	1754.4
RS06625|pbpG	2031.98	-0.820914	0.247594	-3.31556	0.000914585	0.00441924	2848.32	2587.54	2348.1	1567.94	1658.47	1181.54
RS19905|nanC	373.388	1.31415	0.396342	3.3157	0.000914127	0.00441924	185.785	222.87	234.385	427.446	354.808	815.033
RS06445|yegU	421.58	1.31355	0.396266	3.31482	0.000917023	0.00442373	226.817	144.375	353.276	600.709	488.873	715.432
RS10370	184.393	1.57116	0.473979	3.31483	0.000917	0.00442373	90.0429	72.8884	115.494	198.967	179.138	449.831
RS17160|sodA	1552.03	-0.830065	0.250498	-3.31366	0.000920839	0.00443849	2441.42	1802.59	1716.28	1157.63	1035.53	1158.75
RS23730|sfmF	134.522	1.64818	0.497531	3.31273	0.000923904	0.00444961	86.6236	37.8459	70.4853	138.991	165.269	307.916
RS23305	326.592	1.58389	0.478172	3.31238	0.000925054	0.00445149	148.172	86.9054	253.917	670.205	316.669	483.682
RS09640	1403.59	1.69533	0.511856	3.31212	0.000925905	0.00445193	624.601	326.596	1034.35	3281.53	2049.11	1105.37
RS15335|araD	631.566	1.95156	0.589326	3.31151	0.000927944	0.00445444	230.236	68.6833	478.111	1284.24	917.648	810.476
RS25765	263.962	1.51433	0.457268	3.31168	0.000927377	0.00445444	145.892	63.0765	200.416	312.255	414.906	447.227
RS16840|fadB	1376.99	1.07133	0.323671	3.30992	0.000933228	0.00447614	713.505	777.944	1171.92	1708.83	1511.69	2378.05
RS17130|rhaD	203.348	1.85087	0.559392	3.30872	0.000937224	0.00449163	87.7633	42.051	134.177	155.175	322.448	478.474
RS12520	1357.92	1.68551	0.509752	3.30653	0.000944581	0.0045195	426.279	354.63	1149.85	2996.88	1887.3	1332.57
RS29130	1392.63	-0.638077	0.192969	-3.30663	0.000944247	0.0045195	1721.07	1728.3	1638.15	1094.8	1060.96	1112.53
RS03150|ydeP	979.775	1.13461	0.343215	3.30583	0.00094695	0.00452715	531.139	590.116	718.441	957.708	1171.91	1909.34
RS22435|yahJ	543.842	1.37027	0.414579	3.30521	0.000949069	0.00453358	242.774	183.623	482.357	733.989	684.191	936.116
RS10235|cysD	417.167	1.57358	0.47616	3.30473	0.000950685	0.0045376	182.365	162.597	283.64	285.599	928.049	660.75
RS14825|arsD	275.046	1.03059	0.311874	3.3045	0.000951467	0.00453765	165.269	173.811	202.964	277.983	404.505	425.744
RS06895|yejL	2259.68	-1.14163	0.345512	-3.30416	0.000952607	0.00453939	3026.13	3903.73	2399.05	1721.21	1597.22	910.728
RS09310|lepA	5662.8	-0.813932	0.246362	-3.3038	0.000953823	0.00454021	7540.81	7019.71	7096.09	4997.03	4016.15	3307
RS01110|ndh	1251.09	-0.953471	0.288631	-3.30343	0.000955101	0.00454021	1400.79	2144.6	1406.31	832.044	748.912	973.873
RS06235|wcaB	138.041	1.99329	0.60336	3.30365	0.000954355	0.00454021	43.3118	25.2306	96.8112	125.663	194.162	343.069
RS09730	53.1855	1.56141	0.47281	3.30241	0.00095858	0.00455306	34.1935	21.0255	25.4766	68.5437	77.4338	92.4399
RS28880	919.819	1.1513	0.348712	3.30158	0.000961429	0.0045629	568.752	382.664	760.902	1192.85	1028.6	1585.15
RS03065|ddpB	542.034	1.2101	0.366589	3.30098	0.000963484	0.00456895	340.795	207.452	432.253	687.341	628.716	955.646
RS09325|rseA	22964.1	-1.08685	0.329281	-3.30068	0.000964519	0.00457017	32849.7	38520.1	22310.7	17175.9	16609	10319.4
RS24395|citD	75.1052	1.72121	0.521641	3.29961	0.000968176	0.0045838	44.4516	23.8289	36.5165	103.768	72.8108	169.256
RS19965|uxuB	1791.96	1.57626	0.478085	3.29703	0.000977129	0.00462245	555.075	597.124	1546.43	3778.47	2503.31	1771.33
RS17085	310.203	1.47585	0.44771	3.29645	0.000979157	0.00462831	162.989	79.8969	247.972	367.47	470.381	532.506
RS25225	4339.12	-0.889788	0.270086	-3.29446	0.000986118	0.00465746	5856.21	5421.78	5629.49	3297.71	3622.05	2207.49
RS22000|lafU	482.667	1.63241	0.495581	3.29392	0.000988002	0.0046626	137.914	130.358	436.5	716.853	710.773	763.605
RS23900|rrrD	230.328	1.55429	0.471983	3.29311	0.000990841	0.00467225	112.839	70.085	167.297	213.247	322.448	496.051
RS01075|fhuE	1295.11	0.875566	0.265974	3.29193	0.000995031	0.00468823	852.558	908.302	980.85	1475.59	1433.1	2120.26
[truncated: 4,642 more rows]

## Sheet: S7
Supplementary Table S7. KEGG analysis on the up-regulated and down-regulated genes in 0.5 mg/L aztreonam exposure alone vs. control.
[truncated: 14 more rows]

[truncated: 6 more sheets: S8, S9, S10, S11, S12, S13]
